# Supplementary material for: Embodiment in a virtual body that speaks produces agency over the speaking but does not necessarily influence subsequent real speaking
Source: Sci Rep. 2017 Oct 27;7:14227. doi: 10.1038/s41598-017-14620-5 (PMC5660228; doi:10.1038/s41598-017-14620-5)
Supplement: Supplementary file 2 — Supplementary Dataset 1 [file 41598_2017_14620_MOESM2_ESM.xls]

## Sheet: resultscombined
ID	sync	Word	BaseF0	F0	Gender	computing	Programming	VRExperience	Games	GameTime	VRBody	Mirror	Features	TwoBodies	Agency	VoiceSourceRoom	VoiceSourceHead	OwnVoice	ModifiedVoice	Speaking
101	1	1	239	239	1	4	1	5	2	1	2	2	2	-2	3	2	-2	-3	0	3
101	1	1	232	237	1	4	1	5	2	1	2	2	2	-2	3	2	-2	-3	0	3
101	1	1	239	230	1	4	1	5	2	1	2	2	2	-2	3	2	-2	-3	0	3
101	1	1	233	225	1	4	1	5	2	1	2	2	2	-2	3	2	-2	-3	0	3
101	1	1	219	233	1	4	1	5	2	1	2	2	2	-2	3	2	-2	-3	0	3
101	1	2	240	246	1	4	1	5	2	1	2	2	2	-2	3	2	-2	-3	0	3
101	1	2	240	235	1	4	1	5	2	1	2	2	2	-2	3	2	-2	-3	0	3
101	1	2	237	221	1	4	1	5	2	1	2	2	2	-2	3	2	-2	-3	0	3
101	1	2	189	228	1	4	1	5	2	1	2	2	2	-2	3	2	-2	-3	0	3
101	1	2	237	236	1	4	1	5	2	1	2	2	2	-2	3	2	-2	-3	0	3
101	1	3	187	232	1	4	1	5	2	1	2	2	2	-2	3	2	-2	-3	0	3
101	1	3	232	256	1	4	1	5	2	1	2	2	2	-2	3	2	-2	-3	0	3
101	1	3	240	233	1	4	1	5	2	1	2	2	2	-2	3	2	-2	-3	0	3
101	1	3	201	237	1	4	1	5	2	1	2	2	2	-2	3	2	-2	-3	0	3
101	1	3	235	232	1	4	1	5	2	1	2	2	2	-2	3	2	-2	-3	0	3
101	1	4	227	232	1	4	1	5	2	1	2	2	2	-2	3	2	-2	-3	0	3
101	1	4	228	232	1	4	1	5	2	1	2	2	2	-2	3	2	-2	-3	0	3
101	1	4	236	225	1	4	1	5	2	1	2	2	2	-2	3	2	-2	-3	0	3
101	1	4	229	228	1	4	1	5	2	1	2	2	2	-2	3	2	-2	-3	0	3
101	1	4	229	228	1	4	1	5	2	1	2	2	2	-2	3	2	-2	-3	0	3
101	1	5	229	228	1	4	1	5	2	1	2	2	2	-2	3	2	-2	-3	0	3
101	1	5	233	226	1	4	1	5	2	1	2	2	2	-2	3	2	-2	-3	0	3
101	1	5	235	223	1	4	1	5	2	1	2	2	2	-2	3	2	-2	-3	0	3
101	1	5	232	229	1	4	1	5	2	1	2	2	2	-2	3	2	-2	-3	0	3
101	1	5	229	215	1	4	1	5	2	1	2	2	2	-2	3	2	-2	-3	0	3
101	1	6	235	228	1	4	1	5	2	1	2	2	2	-2	3	2	-2	-3	0	3
101	1	6	236	230	1	4	1	5	2	1	2	2	2	-2	3	2	-2	-3	0	3
101	1	6	227	231	1	4	1	5	2	1	2	2	2	-2	3	2	-2	-3	0	3
101	1	6	239	241	1	4	1	5	2	1	2	2	2	-2	3	2	-2	-3	0	3
101	1	6	232	231	1	4	1	5	2	1	2	2	2	-2	3	2	-2	-3	0	3
101	1	7	233	237	1	4	1	5	2	1	2	2	2	-2	3	2	-2	-3	0	3
101	1	7	234	250	1	4	1	5	2	1	2	2	2	-2	3	2	-2	-3	0	3
101	1	7	235	229	1	4	1	5	2	1	2	2	2	-2	3	2	-2	-3	0	3
101	1	7	239	223	1	4	1	5	2	1	2	2	2	-2	3	2	-2	-3	0	3
101	1	7	227	234	1	4	1	5	2	1	2	2	2	-2	3	2	-2	-3	0	3
101	1	8	238	241	1	4	1	5	2	1	2	2	2	-2	3	2	-2	-3	0	3
101	1	8	239	235	1	4	1	5	2	1	2	2	2	-2	3	2	-2	-3	0	3
101	1	8	236	238	1	4	1	5	2	1	2	2	2	-2	3	2	-2	-3	0	3
101	1	8	236	236	1	4	1	5	2	1	2	2	2	-2	3	2	-2	-3	0	3
101	1	8	231	238	1	4	1	5	2	1	2	2	2	-2	3	2	-2	-3	0	3
101	1	9	234	233	1	4	1	5	2	1	2	2	2	-2	3	2	-2	-3	0	3
101	1	9	235	187	1	4	1	5	2	1	2	2	2	-2	3	2	-2	-3	0	3
101	1	9	228	232	1	4	1	5	2	1	2	2	2	-2	3	2	-2	-3	0	3
101	1	9	227	227	1	4	1	5	2	1	2	2	2	-2	3	2	-2	-3	0	3
101	1	9	228	239	1	4	1	5	2	1	2	2	2	-2	3	2	-2	-3	0	3
102	1	1	182	151	1	2	1	1	2	1	1	1	0	-2	2	2	1	0	0	2
102	1	1	169	153	1	2	1	1	2	1	1	1	0	-2	2	2	1	0	0	2
102	1	1	169	152	1	2	1	1	2	1	1	1	0	-2	2	2	1	0	0	2
102	1	1	174	148	1	2	1	1	2	1	1	1	0	-2	2	2	1	0	0	2
102	1	1	190	152	1	2	1	1	2	1	1	1	0	-2	2	2	1	0	0	2
102	1	2	180	173	1	2	1	1	2	1	1	1	0	-2	2	2	1	0	0	2
102	1	2	184	147	1	2	1	1	2	1	1	1	0	-2	2	2	1	0	0	2
102	1	2	166	157	1	2	1	1	2	1	1	1	0	-2	2	2	1	0	0	2
102	1	2	190	158	1	2	1	1	2	1	1	1	0	-2	2	2	1	0	0	2
102	1	2	183	160	1	2	1	1	2	1	1	1	0	-2	2	2	1	0	0	2
102	1	3	181	178	1	2	1	1	2	1	1	1	0	-2	2	2	1	0	0	2
102	1	3	180	152	1	2	1	1	2	1	1	1	0	-2	2	2	1	0	0	2
102	1	3	190	153	1	2	1	1	2	1	1	1	0	-2	2	2	1	0	0	2
102	1	3	193	148	1	2	1	1	2	1	1	1	0	-2	2	2	1	0	0	2
102	1	3	191	155	1	2	1	1	2	1	1	1	0	-2	2	2	1	0	0	2
102	1	4	175	170	1	2	1	1	2	1	1	1	0	-2	2	2	1	0	0	2
102	1	4	185	147	1	2	1	1	2	1	1	1	0	-2	2	2	1	0	0	2
102	1	4	173	149	1	2	1	1	2	1	1	1	0	-2	2	2	1	0	0	2
102	1	4	184	147	1	2	1	1	2	1	1	1	0	-2	2	2	1	0	0	2
102	1	4	184	151	1	2	1	1	2	1	1	1	0	-2	2	2	1	0	0	2
102	1	5	173	155	1	2	1	1	2	1	1	1	0	-2	2	2	1	0	0	2
102	1	5	174	146	1	2	1	1	2	1	1	1	0	-2	2	2	1	0	0	2
102	1	5	185	146	1	2	1	1	2	1	1	1	0	-2	2	2	1	0	0	2
102	1	5	190	150	1	2	1	1	2	1	1	1	0	-2	2	2	1	0	0	2
102	1	5	189	150	1	2	1	1	2	1	1	1	0	-2	2	2	1	0	0	2
102	1	6	173	186	1	2	1	1	2	1	1	1	0	-2	2	2	1	0	0	2
102	1	6	160	163	1	2	1	1	2	1	1	1	0	-2	2	2	1	0	0	2
102	1	6	181	160	1	2	1	1	2	1	1	1	0	-2	2	2	1	0	0	2
102	1	6	179	159	1	2	1	1	2	1	1	1	0	-2	2	2	1	0	0	2
102	1	6	183	160	1	2	1	1	2	1	1	1	0	-2	2	2	1	0	0	2
102	1	7	129	155	1	2	1	1	2	1	1	1	0	-2	2	2	1	0	0	2
102	1	7	176	152	1	2	1	1	2	1	1	1	0	-2	2	2	1	0	0	2
102	1	7	186	149	1	2	1	1	2	1	1	1	0	-2	2	2	1	0	0	2
102	1	7	186	150	1	2	1	1	2	1	1	1	0	-2	2	2	1	0	0	2
102	1	7	168	158	1	2	1	1	2	1	1	1	0	-2	2	2	1	0	0	2
102	1	8	171	162	1	2	1	1	2	1	1	1	0	-2	2	2	1	0	0	2
102	1	8	192	158	1	2	1	1	2	1	1	1	0	-2	2	2	1	0	0	2
102	1	8	187	152	1	2	1	1	2	1	1	1	0	-2	2	2	1	0	0	2
102	1	8	182	153	1	2	1	1	2	1	1	1	0	-2	2	2	1	0	0	2
102	1	8	184	158	1	2	1	1	2	1	1	1	0	-2	2	2	1	0	0	2
102	1	9	185	151	1	2	1	1	2	1	1	1	0	-2	2	2	1	0	0	2
102	1	9	171	164	1	2	1	1	2	1	1	1	0	-2	2	2	1	0	0	2
102	1	9	181	150	1	2	1	1	2	1	1	1	0	-2	2	2	1	0	0	2
102	1	9	186	153	1	2	1	1	2	1	1	1	0	-2	2	2	1	0	0	2
102	1	9	192	154	1	2	1	1	2	1	1	1	0	-2	2	2	1	0	0	2
103	1	1	188	202	1	4	2	5	2	2	2	1	-1	0	2	-1	2	-1	-1	-3
103	1	1	190	181	1	4	2	5	2	2	2	1	-1	0	2	-1	2	-1	-1	-3
103	1	1	185	194	1	4	2	5	2	2	2	1	-1	0	2	-1	2	-1	-1	-3
103	1	1	192	197	1	4	2	5	2	2	2	1	-1	0	2	-1	2	-1	-1	-3
103	1	1	158	193	1	4	2	5	2	2	2	1	-1	0	2	-1	2	-1	-1	-3
103	1	2	193	202	1	4	2	5	2	2	2	1	-1	0	2	-1	2	-1	-1	-3
103	1	2	156	190	1	4	2	5	2	2	2	1	-1	0	2	-1	2	-1	-1	-3
103	1	2	183	169	1	4	2	5	2	2	2	1	-1	0	2	-1	2	-1	-1	-3
103	1	2	182	171	1	4	2	5	2	2	2	1	-1	0	2	-1	2	-1	-1	-3
103	1	2	180	183	1	4	2	5	2	2	2	1	-1	0	2	-1	2	-1	-1	-3
103	1	3	179	201	1	4	2	5	2	2	2	1	-1	0	2	-1	2	-1	-1	-3
103	1	3	182	185	1	4	2	5	2	2	2	1	-1	0	2	-1	2	-1	-1	-3
103	1	3	189	189	1	4	2	5	2	2	2	1	-1	0	2	-1	2	-1	-1	-3
103	1	3	154	198	1	4	2	5	2	2	2	1	-1	0	2	-1	2	-1	-1	-3
103	1	3	185	193	1	4	2	5	2	2	2	1	-1	0	2	-1	2	-1	-1	-3
103	1	4	182	184	1	4	2	5	2	2	2	1	-1	0	2	-1	2	-1	-1	-3
103	1	4	189	186	1	4	2	5	2	2	2	1	-1	0	2	-1	2	-1	-1	-3
103	1	4	140	184	1	4	2	5	2	2	2	1	-1	0	2	-1	2	-1	-1	-3
103	1	4	184	182	1	4	2	5	2	2	2	1	-1	0	2	-1	2	-1	-1	-3
103	1	4	178	184	1	4	2	5	2	2	2	1	-1	0	2	-1	2	-1	-1	-3
103	1	5	185	192	1	4	2	5	2	2	2	1	-1	0	2	-1	2	-1	-1	-3
103	1	5	188	188	1	4	2	5	2	2	2	1	-1	0	2	-1	2	-1	-1	-3
103	1	5	155	178	1	4	2	5	2	2	2	1	-1	0	2	-1	2	-1	-1	-3
103	1	5	185	184	1	4	2	5	2	2	2	1	-1	0	2	-1	2	-1	-1	-3
103	1	5	187	185	1	4	2	5	2	2	2	1	-1	0	2	-1	2	-1	-1	-3
103	1	6	186	189	1	4	2	5	2	2	2	1	-1	0	2	-1	2	-1	-1	-3
103	1	6	188	188	1	4	2	5	2	2	2	1	-1	0	2	-1	2	-1	-1	-3
103	1	6	182	203	1	4	2	5	2	2	2	1	-1	0	2	-1	2	-1	-1	-3
103	1	6	188	188	1	4	2	5	2	2	2	1	-1	0	2	-1	2	-1	-1	-3
103	1	6	182	192	1	4	2	5	2	2	2	1	-1	0	2	-1	2	-1	-1	-3
103	1	7	183	187	1	4	2	5	2	2	2	1	-1	0	2	-1	2	-1	-1	-3
103	1	7	181	188	1	4	2	5	2	2	2	1	-1	0	2	-1	2	-1	-1	-3
103	1	7	180	188	1	4	2	5	2	2	2	1	-1	0	2	-1	2	-1	-1	-3
103	1	7	183	184	1	4	2	5	2	2	2	1	-1	0	2	-1	2	-1	-1	-3
103	1	7	184	186	1	4	2	5	2	2	2	1	-1	0	2	-1	2	-1	-1	-3
103	1	8	189	182	1	4	2	5	2	2	2	1	-1	0	2	-1	2	-1	-1	-3
103	1	8	190	183	1	4	2	5	2	2	2	1	-1	0	2	-1	2	-1	-1	-3
103	1	8	185	188	1	4	2	5	2	2	2	1	-1	0	2	-1	2	-1	-1	-3
103	1	8	167	180	1	4	2	5	2	2	2	1	-1	0	2	-1	2	-1	-1	-3
103	1	8	187	183	1	4	2	5	2	2	2	1	-1	0	2	-1	2	-1	-1	-3
103	1	9	179	184	1	4	2	5	2	2	2	1	-1	0	2	-1	2	-1	-1	-3
103	1	9	176	206	1	4	2	5	2	2	2	1	-1	0	2	-1	2	-1	-1	-3
103	1	9	181	195	1	4	2	5	2	2	2	1	-1	0	2	-1	2	-1	-1	-3
103	1	9	179	194	1	4	2	5	2	2	2	1	-1	0	2	-1	2	-1	-1	-3
103	1	9	167	194	1	4	2	5	2	2	2	1	-1	0	2	-1	2	-1	-1	-3
104	1	1	193	181	1	4	2	2	2	1	3	3	-1	-2	2	2	-2	1	-3	-3
104	1	1	171	173	1	4	2	2	2	1	3	3	-1	-2	2	2	-2	1	-3	-3
104	1	1	165	181	1	4	2	2	2	1	3	3	-1	-2	2	2	-2	1	-3	-3
104	1	1	164	168	1	4	2	2	2	1	3	3	-1	-2	2	2	-2	1	-3	-3
104	1	1	162	177	1	4	2	2	2	1	3	3	-1	-2	2	2	-2	1	-3	-3
104	1	2	191	191	1	4	2	2	2	1	3	3	-1	-2	2	2	-2	1	-3	-3
104	1	2	177	175	1	4	2	2	2	1	3	3	-1	-2	2	2	-2	1	-3	-3
104	1	2	175	181	1	4	2	2	2	1	3	3	-1	-2	2	2	-2	1	-3	-3
104	1	2	178	164	1	4	2	2	2	1	3	3	-1	-2	2	2	-2	1	-3	-3
104	1	2	173	179	1	4	2	2	2	1	3	3	-1	-2	2	2	-2	1	-3	-3
104	1	3	190	192	1	4	2	2	2	1	3	3	-1	-2	2	2	-2	1	-3	-3
104	1	3	171	181	1	4	2	2	2	1	3	3	-1	-2	2	2	-2	1	-3	-3
104	1	3	167	177	1	4	2	2	2	1	3	3	-1	-2	2	2	-2	1	-3	-3
104	1	3	176	178	1	4	2	2	2	1	3	3	-1	-2	2	2	-2	1	-3	-3
104	1	3	166	174	1	4	2	2	2	1	3	3	-1	-2	2	2	-2	1	-3	-3
104	1	4	177	176	1	4	2	2	2	1	3	3	-1	-2	2	2	-2	1	-3	-3
104	1	4	166	172	1	4	2	2	2	1	3	3	-1	-2	2	2	-2	1	-3	-3
104	1	4	162	173	1	4	2	2	2	1	3	3	-1	-2	2	2	-2	1	-3	-3
104	1	4	175	171	1	4	2	2	2	1	3	3	-1	-2	2	2	-2	1	-3	-3
104	1	4	164	171	1	4	2	2	2	1	3	3	-1	-2	2	2	-2	1	-3	-3
104	1	5	172	153	1	4	2	2	2	1	3	3	-1	-2	2	2	-2	1	-3	-3
104	1	5	166	173	1	4	2	2	2	1	3	3	-1	-2	2	2	-2	1	-3	-3
104	1	5	167	175	1	4	2	2	2	1	3	3	-1	-2	2	2	-2	1	-3	-3
104	1	5	167	177	1	4	2	2	2	1	3	3	-1	-2	2	2	-2	1	-3	-3
104	1	5	169	171	1	4	2	2	2	1	3	3	-1	-2	2	2	-2	1	-3	-3
104	1	6	174	182	1	4	2	2	2	1	3	3	-1	-2	2	2	-2	1	-3	-3
104	1	6	166	175	1	4	2	2	2	1	3	3	-1	-2	2	2	-2	1	-3	-3
104	1	6	168	167	1	4	2	2	2	1	3	3	-1	-2	2	2	-2	1	-3	-3
104	1	6	164	172	1	4	2	2	2	1	3	3	-1	-2	2	2	-2	1	-3	-3
104	1	6	171	173	1	4	2	2	2	1	3	3	-1	-2	2	2	-2	1	-3	-3
104	1	7	170	174	1	4	2	2	2	1	3	3	-1	-2	2	2	-2	1	-3	-3
104	1	7	176	180	1	4	2	2	2	1	3	3	-1	-2	2	2	-2	1	-3	-3
104	1	7	166	169	1	4	2	2	2	1	3	3	-1	-2	2	2	-2	1	-3	-3
104	1	7	168	175	1	4	2	2	2	1	3	3	-1	-2	2	2	-2	1	-3	-3
104	1	7	170	174	1	4	2	2	2	1	3	3	-1	-2	2	2	-2	1	-3	-3
104	1	8	152	176	1	4	2	2	2	1	3	3	-1	-2	2	2	-2	1	-3	-3
104	1	8	170	188	1	4	2	2	2	1	3	3	-1	-2	2	2	-2	1	-3	-3
104	1	8	170	171	1	4	2	2	2	1	3	3	-1	-2	2	2	-2	1	-3	-3
104	1	8	170	189	1	4	2	2	2	1	3	3	-1	-2	2	2	-2	1	-3	-3
104	1	8	169	180	1	4	2	2	2	1	3	3	-1	-2	2	2	-2	1	-3	-3
104	1	9	177	182	1	4	2	2	2	1	3	3	-1	-2	2	2	-2	1	-3	-3
104	1	9	171	182	1	4	2	2	2	1	3	3	-1	-2	2	2	-2	1	-3	-3
104	1	9	172	174	1	4	2	2	2	1	3	3	-1	-2	2	2	-2	1	-3	-3
104	1	9	164	170	1	4	2	2	2	1	3	3	-1	-2	2	2	-2	1	-3	-3
104	1	9	164	177	1	4	2	2	2	1	3	3	-1	-2	2	2	-2	1	-3	-3
105	1	1	220	210	1	4	1	5	4	2	1	-1	-3	1	1	2	-1	-1	-1	-1
105	1	1	201	207	1	4	1	5	4	2	1	-1	-3	1	1	2	-1	-1	-1	-1
105	1	1	215	212	1	4	1	5	4	2	1	-1	-3	1	1	2	-1	-1	-1	-1
105	1	1	210	214	1	4	1	5	4	2	1	-1	-3	1	1	2	-1	-1	-1	-1
105	1	1	216	213	1	4	1	5	4	2	1	-1	-3	1	1	2	-1	-1	-1	-1
105	1	2	223	221	1	4	1	5	4	2	1	-1	-3	1	1	2	-1	-1	-1	-1
105	1	2	211	215	1	4	1	5	4	2	1	-1	-3	1	1	2	-1	-1	-1	-1
105	1	2	205	210	1	4	1	5	4	2	1	-1	-3	1	1	2	-1	-1	-1	-1
105	1	2	230	216	1	4	1	5	4	2	1	-1	-3	1	1	2	-1	-1	-1	-1
105	1	2	215	215	1	4	1	5	4	2	1	-1	-3	1	1	2	-1	-1	-1	-1
105	1	3	213	227	1	4	1	5	4	2	1	-1	-3	1	1	2	-1	-1	-1	-1
105	1	3	186	216	1	4	1	5	4	2	1	-1	-3	1	1	2	-1	-1	-1	-1
105	1	3	211	218	1	4	1	5	4	2	1	-1	-3	1	1	2	-1	-1	-1	-1
105	1	3	225	215	1	4	1	5	4	2	1	-1	-3	1	1	2	-1	-1	-1	-1
105	1	3	207	212	1	4	1	5	4	2	1	-1	-3	1	1	2	-1	-1	-1	-1
105	1	4	200	186	1	4	1	5	4	2	1	-1	-3	1	1	2	-1	-1	-1	-1
105	1	4	201	208	1	4	1	5	4	2	1	-1	-3	1	1	2	-1	-1	-1	-1
105	1	4	199	207	1	4	1	5	4	2	1	-1	-3	1	1	2	-1	-1	-1	-1
105	1	4	223	178	1	4	1	5	4	2	1	-1	-3	1	1	2	-1	-1	-1	-1
105	1	4	210	207	1	4	1	5	4	2	1	-1	-3	1	1	2	-1	-1	-1	-1
105	1	5	216	206	1	4	1	5	4	2	1	-1	-3	1	1	2	-1	-1	-1	-1
105	1	5	208	194	1	4	1	5	4	2	1	-1	-3	1	1	2	-1	-1	-1	-1
105	1	5	193	200	1	4	1	5	4	2	1	-1	-3	1	1	2	-1	-1	-1	-1
105	1	5	222	169	1	4	1	5	4	2	1	-1	-3	1	1	2	-1	-1	-1	-1
105	1	5	225	205	1	4	1	5	4	2	1	-1	-3	1	1	2	-1	-1	-1	-1
105	1	6	208	203	1	4	1	5	4	2	1	-1	-3	1	1	2	-1	-1	-1	-1
105	1	6	210	196	1	4	1	5	4	2	1	-1	-3	1	1	2	-1	-1	-1	-1
105	1	6	232	211	1	4	1	5	4	2	1	-1	-3	1	1	2	-1	-1	-1	-1
105	1	6	234	211	1	4	1	5	4	2	1	-1	-3	1	1	2	-1	-1	-1	-1
105	1	6	227	209	1	4	1	5	4	2	1	-1	-3	1	1	2	-1	-1	-1	-1
105	1	7	201	209	1	4	1	5	4	2	1	-1	-3	1	1	2	-1	-1	-1	-1
105	1	7	200	185	1	4	1	5	4	2	1	-1	-3	1	1	2	-1	-1	-1	-1
105	1	7	198	180	1	4	1	5	4	2	1	-1	-3	1	1	2	-1	-1	-1	-1
105	1	7	221	189	1	4	1	5	4	2	1	-1	-3	1	1	2	-1	-1	-1	-1
105	1	7	226	210	1	4	1	5	4	2	1	-1	-3	1	1	2	-1	-1	-1	-1
105	1	8	193	210	1	4	1	5	4	2	1	-1	-3	1	1	2	-1	-1	-1	-1
105	1	8	201	200	1	4	1	5	4	2	1	-1	-3	1	1	2	-1	-1	-1	-1
105	1	8	217	211	1	4	1	5	4	2	1	-1	-3	1	1	2	-1	-1	-1	-1
105	1	8	227	189	1	4	1	5	4	2	1	-1	-3	1	1	2	-1	-1	-1	-1
105	1	8	217	215	1	4	1	5	4	2	1	-1	-3	1	1	2	-1	-1	-1	-1
105	1	9	200	220	1	4	1	5	4	2	1	-1	-3	1	1	2	-1	-1	-1	-1
105	1	9	228	219	1	4	1	5	4	2	1	-1	-3	1	1	2	-1	-1	-1	-1
105	1	9	216	200	1	4	1	5	4	2	1	-1	-3	1	1	2	-1	-1	-1	-1
105	1	9	206	220	1	4	1	5	4	2	1	-1	-3	1	1	2	-1	-1	-1	-1
105	1	9	214	210	1	4	1	5	4	2	1	-1	-3	1	1	2	-1	-1	-1	-1
106	1	1	266	227	1	4	3	4	7	3	1	1	1	-3	3	0	2	1	1	1
106	1	1	214	201	1	4	3	4	7	3	1	1	1	-3	3	0	2	1	1	1
106	1	1	220	224	1	4	3	4	7	3	1	1	1	-3	3	0	2	1	1	1
106	1	1	252	228	1	4	3	4	7	3	1	1	1	-3	3	0	2	1	1	1
106	1	1	245	233	1	4	3	4	7	3	1	1	1	-3	3	0	2	1	1	1
106	1	2	233	246	1	4	3	4	7	3	1	1	1	-3	3	0	2	1	1	1
106	1	2	231	245	1	4	3	4	7	3	1	1	1	-3	3	0	2	1	1	1
106	1	2	244	202	1	4	3	4	7	3	1	1	1	-3	3	0	2	1	1	1
106	1	2	242	247	1	4	3	4	7	3	1	1	1	-3	3	0	2	1	1	1
106	1	2	235	256	1	4	3	4	7	3	1	1	1	-3	3	0	2	1	1	1
106	1	3	178	223	1	4	3	4	7	3	1	1	1	-3	3	0	2	1	1	1
106	1	3	248	244	1	4	3	4	7	3	1	1	1	-3	3	0	2	1	1	1
106	1	3	241	238	1	4	3	4	7	3	1	1	1	-3	3	0	2	1	1	1
106	1	3	246	250	1	4	3	4	7	3	1	1	1	-3	3	0	2	1	1	1
106	1	3	248	238	1	4	3	4	7	3	1	1	1	-3	3	0	2	1	1	1
106	1	4	241	226	1	4	3	4	7	3	1	1	1	-3	3	0	2	1	1	1
106	1	4	226	241	1	4	3	4	7	3	1	1	1	-3	3	0	2	1	1	1
106	1	4	203	229	1	4	3	4	7	3	1	1	1	-3	3	0	2	1	1	1
106	1	4	235	199	1	4	3	4	7	3	1	1	1	-3	3	0	2	1	1	1
106	1	4	242	234	1	4	3	4	7	3	1	1	1	-3	3	0	2	1	1	1
106	1	5	239	255	1	4	3	4	7	3	1	1	1	-3	3	0	2	1	1	1
106	1	5	170	249	1	4	3	4	7	3	1	1	1	-3	3	0	2	1	1	1
106	1	5	254	183	1	4	3	4	7	3	1	1	1	-3	3	0	2	1	1	1
106	1	5	261	251	1	4	3	4	7	3	1	1	1	-3	3	0	2	1	1	1
106	1	5	255	281	1	4	3	4	7	3	1	1	1	-3	3	0	2	1	1	1
106	1	6	223	257	1	4	3	4	7	3	1	1	1	-3	3	0	2	1	1	1
106	1	6	227	203	1	4	3	4	7	3	1	1	1	-3	3	0	2	1	1	1
106	1	6	239	238	1	4	3	4	7	3	1	1	1	-3	3	0	2	1	1	1
106	1	6	241	239	1	4	3	4	7	3	1	1	1	-3	3	0	2	1	1	1
106	1	6	189	250	1	4	3	4	7	3	1	1	1	-3	3	0	2	1	1	1
106	1	7	227	219	1	4	3	4	7	3	1	1	1	-3	3	0	2	1	1	1
106	1	7	218	242	1	4	3	4	7	3	1	1	1	-3	3	0	2	1	1	1
106	1	7	227	253	1	4	3	4	7	3	1	1	1	-3	3	0	2	1	1	1
106	1	7	224	251	1	4	3	4	7	3	1	1	1	-3	3	0	2	1	1	1
106	1	7	223	247	1	4	3	4	7	3	1	1	1	-3	3	0	2	1	1	1
106	1	8	228	216	1	4	3	4	7	3	1	1	1	-3	3	0	2	1	1	1
106	1	8	228	240	1	4	3	4	7	3	1	1	1	-3	3	0	2	1	1	1
106	1	8	255	237	1	4	3	4	7	3	1	1	1	-3	3	0	2	1	1	1
106	1	8	241	222	1	4	3	4	7	3	1	1	1	-3	3	0	2	1	1	1
106	1	8	223	252	1	4	3	4	7	3	1	1	1	-3	3	0	2	1	1	1
106	1	9	226	233	1	4	3	4	7	3	1	1	1	-3	3	0	2	1	1	1
106	1	9	216	256	1	4	3	4	7	3	1	1	1	-3	3	0	2	1	1	1
106	1	9	232	196	1	4	3	4	7	3	1	1	1	-3	3	0	2	1	1	1
106	1	9	256	246	1	4	3	4	7	3	1	1	1	-3	3	0	2	1	1	1
106	1	9	202	229	1	4	3	4	7	3	1	1	1	-3	3	0	2	1	1	1
107	1	1	208	206	1	5	1	3	4	2	1	0	2	2	3	3	-3	-2	1	1
107	1	1	202	207	1	5	1	3	4	2	1	0	2	2	3	3	-3	-2	1	1
107	1	1	200	199	1	5	1	3	4	2	1	0	2	2	3	3	-3	-2	1	1
107	1	1	200	200	1	5	1	3	4	2	1	0	2	2	3	3	-3	-2	1	1
107	1	1	203	205	1	5	1	3	4	2	1	0	2	2	3	3	-3	-2	1	1
107	1	2	201	222	1	5	1	3	4	2	1	0	2	2	3	3	-3	-2	1	1
107	1	2	203	201	1	5	1	3	4	2	1	0	2	2	3	3	-3	-2	1	1
107	1	2	199	209	1	5	1	3	4	2	1	0	2	2	3	3	-3	-2	1	1
107	1	2	200	206	1	5	1	3	4	2	1	0	2	2	3	3	-3	-2	1	1
107	1	2	201	209	1	5	1	3	4	2	1	0	2	2	3	3	-3	-2	1	1
107	1	3	202	210	1	5	1	3	4	2	1	0	2	2	3	3	-3	-2	1	1
107	1	3	204	210	1	5	1	3	4	2	1	0	2	2	3	3	-3	-2	1	1
107	1	3	200	207	1	5	1	3	4	2	1	0	2	2	3	3	-3	-2	1	1
107	1	3	200	209	1	5	1	3	4	2	1	0	2	2	3	3	-3	-2	1	1
107	1	3	205	194	1	5	1	3	4	2	1	0	2	2	3	3	-3	-2	1	1
107	1	4	193	200	1	5	1	3	4	2	1	0	2	2	3	3	-3	-2	1	1
107	1	4	200	197	1	5	1	3	4	2	1	0	2	2	3	3	-3	-2	1	1
107	1	4	202	188	1	5	1	3	4	2	1	0	2	2	3	3	-3	-2	1	1
107	1	4	194	198	1	5	1	3	4	2	1	0	2	2	3	3	-3	-2	1	1
107	1	4	196	198	1	5	1	3	4	2	1	0	2	2	3	3	-3	-2	1	1
107	1	5	198	189	1	5	1	3	4	2	1	0	2	2	3	3	-3	-2	1	1
107	1	5	192	193	1	5	1	3	4	2	1	0	2	2	3	3	-3	-2	1	1
107	1	5	196	192	1	5	1	3	4	2	1	0	2	2	3	3	-3	-2	1	1
107	1	5	198	190	1	5	1	3	4	2	1	0	2	2	3	3	-3	-2	1	1
107	1	5	196	182	1	5	1	3	4	2	1	0	2	2	3	3	-3	-2	1	1
107	1	6	194	204	1	5	1	3	4	2	1	0	2	2	3	3	-3	-2	1	1
107	1	6	198	197	1	5	1	3	4	2	1	0	2	2	3	3	-3	-2	1	1
107	1	6	197	190	1	5	1	3	4	2	1	0	2	2	3	3	-3	-2	1	1
107	1	6	200	194	1	5	1	3	4	2	1	0	2	2	3	3	-3	-2	1	1
107	1	6	197	192	1	5	1	3	4	2	1	0	2	2	3	3	-3	-2	1	1
107	1	7	199	211	1	5	1	3	4	2	1	0	2	2	3	3	-3	-2	1	1
107	1	7	203	204	1	5	1	3	4	2	1	0	2	2	3	3	-3	-2	1	1
107	1	7	200	202	1	5	1	3	4	2	1	0	2	2	3	3	-3	-2	1	1
107	1	7	192	198	1	5	1	3	4	2	1	0	2	2	3	3	-3	-2	1	1
107	1	7	199	198	1	5	1	3	4	2	1	0	2	2	3	3	-3	-2	1	1
107	1	8	202	213	1	5	1	3	4	2	1	0	2	2	3	3	-3	-2	1	1
107	1	8	206	204	1	5	1	3	4	2	1	0	2	2	3	3	-3	-2	1	1
107	1	8	196	206	1	5	1	3	4	2	1	0	2	2	3	3	-3	-2	1	1
107	1	8	205	203	1	5	1	3	4	2	1	0	2	2	3	3	-3	-2	1	1
107	1	8	201	202	1	5	1	3	4	2	1	0	2	2	3	3	-3	-2	1	1
107	1	9	201	208	1	5	1	3	4	2	1	0	2	2	3	3	-3	-2	1	1
107	1	9	204	200	1	5	1	3	4	2	1	0	2	2	3	3	-3	-2	1	1
107	1	9	209	203	1	5	1	3	4	2	1	0	2	2	3	3	-3	-2	1	1
107	1	9	206	200	1	5	1	3	4	2	1	0	2	2	3	3	-3	-2	1	1
107	1	9	203	206	1	5	1	3	4	2	1	0	2	2	3	3	-3	-2	1	1
108	1	1	272	244	1	3	1	5	2	1	1	1	2	2	3	1	-1	-1	2	3
108	1	1	250	237	1	3	1	5	2	1	1	1	2	2	3	1	-1	-1	2	3
108	1	1	249	245	1	3	1	5	2	1	1	1	2	2	3	1	-1	-1	2	3
108	1	1	244	244	1	3	1	5	2	1	1	1	2	2	3	1	-1	-1	2	3
108	1	1	252	243	1	3	1	5	2	1	1	1	2	2	3	1	-1	-1	2	3
108	1	2	256	255	1	3	1	5	2	1	1	1	2	2	3	1	-1	-1	2	3
108	1	2	249	234	1	3	1	5	2	1	1	1	2	2	3	1	-1	-1	2	3
108	1	2	251	241	1	3	1	5	2	1	1	1	2	2	3	1	-1	-1	2	3
108	1	2	248	235	1	3	1	5	2	1	1	1	2	2	3	1	-1	-1	2	3
108	1	2	252	241	1	3	1	5	2	1	1	1	2	2	3	1	-1	-1	2	3
108	1	3	245	244	1	3	1	5	2	1	1	1	2	2	3	1	-1	-1	2	3
108	1	3	239	238	1	3	1	5	2	1	1	1	2	2	3	1	-1	-1	2	3
108	1	3	253	238	1	3	1	5	2	1	1	1	2	2	3	1	-1	-1	2	3
108	1	3	247	239	1	3	1	5	2	1	1	1	2	2	3	1	-1	-1	2	3
108	1	3	255	239	1	3	1	5	2	1	1	1	2	2	3	1	-1	-1	2	3
108	1	4	230	232	1	3	1	5	2	1	1	1	2	2	3	1	-1	-1	2	3
108	1	4	232	222	1	3	1	5	2	1	1	1	2	2	3	1	-1	-1	2	3
108	1	4	241	222	1	3	1	5	2	1	1	1	2	2	3	1	-1	-1	2	3
108	1	4	241	224	1	3	1	5	2	1	1	1	2	2	3	1	-1	-1	2	3
108	1	4	245	225	1	3	1	5	2	1	1	1	2	2	3	1	-1	-1	2	3
108	1	5	242	223	1	3	1	5	2	1	1	1	2	2	3	1	-1	-1	2	3
108	1	5	240	197	1	3	1	5	2	1	1	1	2	2	3	1	-1	-1	2	3
108	1	5	239	196	1	3	1	5	2	1	1	1	2	2	3	1	-1	-1	2	3
108	1	5	243	231	1	3	1	5	2	1	1	1	2	2	3	1	-1	-1	2	3
108	1	5	237	211	1	3	1	5	2	1	1	1	2	2	3	1	-1	-1	2	3
108	1	6	227	220	1	3	1	5	2	1	1	1	2	2	3	1	-1	-1	2	3
108	1	6	244	202	1	3	1	5	2	1	1	1	2	2	3	1	-1	-1	2	3
108	1	6	229	205	1	3	1	5	2	1	1	1	2	2	3	1	-1	-1	2	3
108	1	6	253	216	1	3	1	5	2	1	1	1	2	2	3	1	-1	-1	2	3
108	1	6	233	210	1	3	1	5	2	1	1	1	2	2	3	1	-1	-1	2	3
108	1	7	227	234	1	3	1	5	2	1	1	1	2	2	3	1	-1	-1	2	3
108	1	7	241	229	1	3	1	5	2	1	1	1	2	2	3	1	-1	-1	2	3
108	1	7	238	234	1	3	1	5	2	1	1	1	2	2	3	1	-1	-1	2	3
108	1	7	245	244	1	3	1	5	2	1	1	1	2	2	3	1	-1	-1	2	3
108	1	7	244	235	1	3	1	5	2	1	1	1	2	2	3	1	-1	-1	2	3
108	1	8	236	232	1	3	1	5	2	1	1	1	2	2	3	1	-1	-1	2	3
108	1	8	242	240	1	3	1	5	2	1	1	1	2	2	3	1	-1	-1	2	3
108	1	8	247	246	1	3	1	5	2	1	1	1	2	2	3	1	-1	-1	2	3
108	1	8	252	243	1	3	1	5	2	1	1	1	2	2	3	1	-1	-1	2	3
108	1	8	250	240	1	3	1	5	2	1	1	1	2	2	3	1	-1	-1	2	3
108	1	9	225	231	1	3	1	5	2	1	1	1	2	2	3	1	-1	-1	2	3
108	1	9	244	234	1	3	1	5	2	1	1	1	2	2	3	1	-1	-1	2	3
108	1	9	241	234	1	3	1	5	2	1	1	1	2	2	3	1	-1	-1	2	3
108	1	9	247	238	1	3	1	5	2	1	1	1	2	2	3	1	-1	-1	2	3
108	1	9	250	234	1	3	1	5	2	1	1	1	2	2	3	1	-1	-1	2	3
109	1	1	210	191	1	5	1	3	2	2	1	1	2	-1	-1	-1	2	2	2	-1
109	1	1	202	211	1	5	1	3	2	2	1	1	2	-1	-1	-1	2	2	2	-1
109	1	1	188	201	1	5	1	3	2	2	1	1	2	-1	-1	-1	2	2	2	-1
109	1	1	195	204	1	5	1	3	2	2	1	1	2	-1	-1	-1	2	2	2	-1
109	1	1	182	201	1	5	1	3	2	2	1	1	2	-1	-1	-1	2	2	2	-1
109	1	2	195	193	1	5	1	3	2	2	1	1	2	-1	-1	-1	2	2	2	-1
109	1	2	199	209	1	5	1	3	2	2	1	1	2	-1	-1	-1	2	2	2	-1
109	1	2	193	202	1	5	1	3	2	2	1	1	2	-1	-1	-1	2	2	2	-1
109	1	2	195	201	1	5	1	3	2	2	1	1	2	-1	-1	-1	2	2	2	-1
109	1	2	198	200	1	5	1	3	2	2	1	1	2	-1	-1	-1	2	2	2	-1
109	1	3	200	249	1	5	1	3	2	2	1	1	2	-1	-1	-1	2	2	2	-1
109	1	3	186	198	1	5	1	3	2	2	1	1	2	-1	-1	-1	2	2	2	-1
109	1	3	194	192	1	5	1	3	2	2	1	1	2	-1	-1	-1	2	2	2	-1
109	1	3	198	191	1	5	1	3	2	2	1	1	2	-1	-1	-1	2	2	2	-1
109	1	3	199	200	1	5	1	3	2	2	1	1	2	-1	-1	-1	2	2	2	-1
109	1	4	185	196	1	5	1	3	2	2	1	1	2	-1	-1	-1	2	2	2	-1
109	1	4	185	189	1	5	1	3	2	2	1	1	2	-1	-1	-1	2	2	2	-1
109	1	4	193	192	1	5	1	3	2	2	1	1	2	-1	-1	-1	2	2	2	-1
109	1	4	199	197	1	5	1	3	2	2	1	1	2	-1	-1	-1	2	2	2	-1
109	1	4	193	190	1	5	1	3	2	2	1	1	2	-1	-1	-1	2	2	2	-1
109	1	5	190	206	1	5	1	3	2	2	1	1	2	-1	-1	-1	2	2	2	-1
109	1	5	191	203	1	5	1	3	2	2	1	1	2	-1	-1	-1	2	2	2	-1
109	1	5	198	194	1	5	1	3	2	2	1	1	2	-1	-1	-1	2	2	2	-1
109	1	5	199	202	1	5	1	3	2	2	1	1	2	-1	-1	-1	2	2	2	-1
109	1	5	211	198	1	5	1	3	2	2	1	1	2	-1	-1	-1	2	2	2	-1
109	1	6	194	200	1	5	1	3	2	2	1	1	2	-1	-1	-1	2	2	2	-1
109	1	6	193	190	1	5	1	3	2	2	1	1	2	-1	-1	-1	2	2	2	-1
109	1	6	194	196	1	5	1	3	2	2	1	1	2	-1	-1	-1	2	2	2	-1
109	1	6	193	194	1	5	1	3	2	2	1	1	2	-1	-1	-1	2	2	2	-1
109	1	6	209	186	1	5	1	3	2	2	1	1	2	-1	-1	-1	2	2	2	-1
109	1	7	193	202	1	5	1	3	2	2	1	1	2	-1	-1	-1	2	2	2	-1
109	1	7	196	200	1	5	1	3	2	2	1	1	2	-1	-1	-1	2	2	2	-1
109	1	7	192	190	1	5	1	3	2	2	1	1	2	-1	-1	-1	2	2	2	-1
109	1	7	194	186	1	5	1	3	2	2	1	1	2	-1	-1	-1	2	2	2	-1
109	1	7	209	195	1	5	1	3	2	2	1	1	2	-1	-1	-1	2	2	2	-1
109	1	8	202	203	1	5	1	3	2	2	1	1	2	-1	-1	-1	2	2	2	-1
109	1	8	197	201	1	5	1	3	2	2	1	1	2	-1	-1	-1	2	2	2	-1
109	1	8	203	195	1	5	1	3	2	2	1	1	2	-1	-1	-1	2	2	2	-1
109	1	8	200	176	1	5	1	3	2	2	1	1	2	-1	-1	-1	2	2	2	-1
109	1	8	205	206	1	5	1	3	2	2	1	1	2	-1	-1	-1	2	2	2	-1
109	1	9	200	203	1	5	1	3	2	2	1	1	2	-1	-1	-1	2	2	2	-1
109	1	9	193	202	1	5	1	3	2	2	1	1	2	-1	-1	-1	2	2	2	-1
109	1	9	199	202	1	5	1	3	2	2	1	1	2	-1	-1	-1	2	2	2	-1
109	1	9	198	204	1	5	1	3	2	2	1	1	2	-1	-1	-1	2	2	2	-1
109	1	9	205	202	1	5	1	3	2	2	1	1	2	-1	-1	-1	2	2	2	-1
110	0	1	200	203	1	6	4	7	7	6	1	-1	2	2	2	1	-1	-3	0	1
110	0	1	194	194	1	6	4	7	7	6	1	-1	2	2	2	1	-1	-3	0	1
110	0	1	172	185	1	6	4	7	7	6	1	-1	2	2	2	1	-1	-3	0	1
110	0	1	190	189	1	6	4	7	7	6	1	-1	2	2	2	1	-1	-3	0	1
110	0	1	191	182	1	6	4	7	7	6	1	-1	2	2	2	1	-1	-3	0	1
110	0	2	195	195	1	6	4	7	7	6	1	-1	2	2	2	1	-1	-3	0	1
110	0	2	191	192	1	6	4	7	7	6	1	-1	2	2	2	1	-1	-3	0	1
110	0	2	188	191	1	6	4	7	7	6	1	-1	2	2	2	1	-1	-3	0	1
110	0	2	186	191	1	6	4	7	7	6	1	-1	2	2	2	1	-1	-3	0	1
110	0	2	188	186	1	6	4	7	7	6	1	-1	2	2	2	1	-1	-3	0	1
110	0	3	189	152	1	6	4	7	7	6	1	-1	2	2	2	1	-1	-3	0	1
110	0	3	197	190	1	6	4	7	7	6	1	-1	2	2	2	1	-1	-3	0	1
110	0	3	190	188	1	6	4	7	7	6	1	-1	2	2	2	1	-1	-3	0	1
110	0	3	187	191	1	6	4	7	7	6	1	-1	2	2	2	1	-1	-3	0	1
110	0	3	186	182	1	6	4	7	7	6	1	-1	2	2	2	1	-1	-3	0	1
110	0	4	195	191	1	6	4	7	7	6	1	-1	2	2	2	1	-1	-3	0	1
110	0	4	181	188	1	6	4	7	7	6	1	-1	2	2	2	1	-1	-3	0	1
110	0	4	181	185	1	6	4	7	7	6	1	-1	2	2	2	1	-1	-3	0	1
110	0	4	180	183	1	6	4	7	7	6	1	-1	2	2	2	1	-1	-3	0	1
110	0	4	180	181	1	6	4	7	7	6	1	-1	2	2	2	1	-1	-3	0	1
110	0	5	180	190	1	6	4	7	7	6	1	-1	2	2	2	1	-1	-3	0	1
110	0	5	160	184	1	6	4	7	7	6	1	-1	2	2	2	1	-1	-3	0	1
110	0	5	178	186	1	6	4	7	7	6	1	-1	2	2	2	1	-1	-3	0	1
110	0	5	178	181	1	6	4	7	7	6	1	-1	2	2	2	1	-1	-3	0	1
110	0	5	178	189	1	6	4	7	7	6	1	-1	2	2	2	1	-1	-3	0	1
110	0	6	193	181	1	6	4	7	7	6	1	-1	2	2	2	1	-1	-3	0	1
110	0	6	183	185	1	6	4	7	7	6	1	-1	2	2	2	1	-1	-3	0	1
110	0	6	184	184	1	6	4	7	7	6	1	-1	2	2	2	1	-1	-3	0	1
110	0	6	187	180	1	6	4	7	7	6	1	-1	2	2	2	1	-1	-3	0	1
110	0	6	184	181	1	6	4	7	7	6	1	-1	2	2	2	1	-1	-3	0	1
110	0	7	190	197	1	6	4	7	7	6	1	-1	2	2	2	1	-1	-3	0	1
110	0	7	186	207	1	6	4	7	7	6	1	-1	2	2	2	1	-1	-3	0	1
110	0	7	183	192	1	6	4	7	7	6	1	-1	2	2	2	1	-1	-3	0	1
110	0	7	183	184	1	6	4	7	7	6	1	-1	2	2	2	1	-1	-3	0	1
110	0	7	183	194	1	6	4	7	7	6	1	-1	2	2	2	1	-1	-3	0	1
110	0	8	185	188	1	6	4	7	7	6	1	-1	2	2	2	1	-1	-3	0	1
110	0	8	185	190	1	6	4	7	7	6	1	-1	2	2	2	1	-1	-3	0	1
110	0	8	183	194	1	6	4	7	7	6	1	-1	2	2	2	1	-1	-3	0	1
110	0	8	183	184	1	6	4	7	7	6	1	-1	2	2	2	1	-1	-3	0	1
110	0	8	182	192	1	6	4	7	7	6	1	-1	2	2	2	1	-1	-3	0	1
110	0	9	191	169	1	6	4	7	7	6	1	-1	2	2	2	1	-1	-3	0	1
110	0	9	179	182	1	6	4	7	7	6	1	-1	2	2	2	1	-1	-3	0	1
110	0	9	188	187	1	6	4	7	7	6	1	-1	2	2	2	1	-1	-3	0	1
110	0	9	187	181	1	6	4	7	7	6	1	-1	2	2	2	1	-1	-3	0	1
110	0	9	184	183	1	6	4	7	7	6	1	-1	2	2	2	1	-1	-3	0	1
111	0	1	176	202	1	6	5	5	7	2	2	2	2	-1	3	-3	-1	1	2	3
111	0	1	183	187	1	6	5	5	7	2	2	2	2	-1	3	-3	-1	1	2	3
111	0	1	207	170	1	6	5	5	7	2	2	2	2	-1	3	-3	-1	1	2	3
111	0	1	174	186	1	6	5	5	7	2	2	2	2	-1	3	-3	-1	1	2	3
111	0	1	165	185	1	6	5	5	7	2	2	2	2	-1	3	-3	-1	1	2	3
111	0	2	184	186	1	6	5	5	7	2	2	2	2	-1	3	-3	-1	1	2	3
111	0	2	192	187	1	6	5	5	7	2	2	2	2	-1	3	-3	-1	1	2	3
111	0	2	185	177	1	6	5	5	7	2	2	2	2	-1	3	-3	-1	1	2	3
111	0	2	174	185	1	6	5	5	7	2	2	2	2	-1	3	-3	-1	1	2	3
111	0	2	174	187	1	6	5	5	7	2	2	2	2	-1	3	-3	-1	1	2	3
111	0	3	182	175	1	6	5	5	7	2	2	2	2	-1	3	-3	-1	1	2	3
111	0	3	186	189	1	6	5	5	7	2	2	2	2	-1	3	-3	-1	1	2	3
111	0	3	192	183	1	6	5	5	7	2	2	2	2	-1	3	-3	-1	1	2	3
111	0	3	187	182	1	6	5	5	7	2	2	2	2	-1	3	-3	-1	1	2	3
111	0	3	188	167	1	6	5	5	7	2	2	2	2	-1	3	-3	-1	1	2	3
111	0	4	182	180	1	6	5	5	7	2	2	2	2	-1	3	-3	-1	1	2	3
111	0	4	177	182	1	6	5	5	7	2	2	2	2	-1	3	-3	-1	1	2	3
111	0	4	181	178	1	6	5	5	7	2	2	2	2	-1	3	-3	-1	1	2	3
111	0	4	162	180	1	6	5	5	7	2	2	2	2	-1	3	-3	-1	1	2	3
111	0	4	175	180	1	6	5	5	7	2	2	2	2	-1	3	-3	-1	1	2	3
111	0	5	171	182	1	6	5	5	7	2	2	2	2	-1	3	-3	-1	1	2	3
111	0	5	173	183	1	6	5	5	7	2	2	2	2	-1	3	-3	-1	1	2	3
111	0	5	172	182	1	6	5	5	7	2	2	2	2	-1	3	-3	-1	1	2	3
111	0	5	171	182	1	6	5	5	7	2	2	2	2	-1	3	-3	-1	1	2	3
111	0	5	177	183	1	6	5	5	7	2	2	2	2	-1	3	-3	-1	1	2	3
111	0	6	185	180	1	6	5	5	7	2	2	2	2	-1	3	-3	-1	1	2	3
111	0	6	178	188	1	6	5	5	7	2	2	2	2	-1	3	-3	-1	1	2	3
111	0	6	152	160	1	6	5	5	7	2	2	2	2	-1	3	-3	-1	1	2	3
111	0	6	184	187	1	6	5	5	7	2	2	2	2	-1	3	-3	-1	1	2	3
111	0	6	195	186	1	6	5	5	7	2	2	2	2	-1	3	-3	-1	1	2	3
111	0	7	188	184	1	6	5	5	7	2	2	2	2	-1	3	-3	-1	1	2	3
111	0	7	180	194	1	6	5	5	7	2	2	2	2	-1	3	-3	-1	1	2	3
111	0	7	184	163	1	6	5	5	7	2	2	2	2	-1	3	-3	-1	1	2	3
111	0	7	182	167	1	6	5	5	7	2	2	2	2	-1	3	-3	-1	1	2	3
111	0	7	183	181	1	6	5	5	7	2	2	2	2	-1	3	-3	-1	1	2	3
111	0	8	182	174	1	6	5	5	7	2	2	2	2	-1	3	-3	-1	1	2	3
111	0	8	174	195	1	6	5	5	7	2	2	2	2	-1	3	-3	-1	1	2	3
111	0	8	176	182	1	6	5	5	7	2	2	2	2	-1	3	-3	-1	1	2	3
111	0	8	173	179	1	6	5	5	7	2	2	2	2	-1	3	-3	-1	1	2	3
111	0	8	142	189	1	6	5	5	7	2	2	2	2	-1	3	-3	-1	1	2	3
111	0	9	191	201	1	6	5	5	7	2	2	2	2	-1	3	-3	-1	1	2	3
111	0	9	181	169	1	6	5	5	7	2	2	2	2	-1	3	-3	-1	1	2	3
111	0	9	183	192	1	6	5	5	7	2	2	2	2	-1	3	-3	-1	1	2	3
111	0	9	182	190	1	6	5	5	7	2	2	2	2	-1	3	-3	-1	1	2	3
111	0	9	175	177	1	6	5	5	7	2	2	2	2	-1	3	-3	-1	1	2	3
112	0	1	212	212	1	5	1	5	2	1	2	2	1	-3	2	-3	-1	-2	-2	2
112	0	1	196	213	1	5	1	5	2	1	2	2	1	-3	2	-3	-1	-2	-2	2
112	0	1	196	196	1	5	1	5	2	1	2	2	1	-3	2	-3	-1	-2	-2	2
112	0	1	190	207	1	5	1	5	2	1	2	2	1	-3	2	-3	-1	-2	-2	2
112	0	1	197	208	1	5	1	5	2	1	2	2	1	-3	2	-3	-1	-2	-2	2
112	0	2	203	208	1	5	1	5	2	1	2	2	1	-3	2	-3	-1	-2	-2	2
112	0	2	195	189	1	5	1	5	2	1	2	2	1	-3	2	-3	-1	-2	-2	2
112	0	2	203	195	1	5	1	5	2	1	2	2	1	-3	2	-3	-1	-2	-2	2
112	0	2	195	198	1	5	1	5	2	1	2	2	1	-3	2	-3	-1	-2	-2	2
112	0	2	193	191	1	5	1	5	2	1	2	2	1	-3	2	-3	-1	-2	-2	2
112	0	3	195	209	1	5	1	5	2	1	2	2	1	-3	2	-3	-1	-2	-2	2
112	0	3	192	189	1	5	1	5	2	1	2	2	1	-3	2	-3	-1	-2	-2	2
112	0	3	203	190	1	5	1	5	2	1	2	2	1	-3	2	-3	-1	-2	-2	2
112	0	3	200	200	1	5	1	5	2	1	2	2	1	-3	2	-3	-1	-2	-2	2
112	0	3	202	204	1	5	1	5	2	1	2	2	1	-3	2	-3	-1	-2	-2	2
112	0	4	191	207	1	5	1	5	2	1	2	2	1	-3	2	-3	-1	-2	-2	2
112	0	4	184	186	1	5	1	5	2	1	2	2	1	-3	2	-3	-1	-2	-2	2
112	0	4	181	197	1	5	1	5	2	1	2	2	1	-3	2	-3	-1	-2	-2	2
112	0	4	196	194	1	5	1	5	2	1	2	2	1	-3	2	-3	-1	-2	-2	2
112	0	4	190	202	1	5	1	5	2	1	2	2	1	-3	2	-3	-1	-2	-2	2
112	0	5	190	194	1	5	1	5	2	1	2	2	1	-3	2	-3	-1	-2	-2	2
112	0	5	192	199	1	5	1	5	2	1	2	2	1	-3	2	-3	-1	-2	-2	2
112	0	5	182	190	1	5	1	5	2	1	2	2	1	-3	2	-3	-1	-2	-2	2
112	0	5	198	174	1	5	1	5	2	1	2	2	1	-3	2	-3	-1	-2	-2	2
112	0	5	186	213	1	5	1	5	2	1	2	2	1	-3	2	-3	-1	-2	-2	2
112	0	6	187	195	1	5	1	5	2	1	2	2	1	-3	2	-3	-1	-2	-2	2
112	0	6	189	188	1	5	1	5	2	1	2	2	1	-3	2	-3	-1	-2	-2	2
112	0	6	188	200	1	5	1	5	2	1	2	2	1	-3	2	-3	-1	-2	-2	2
112	0	6	186	198	1	5	1	5	2	1	2	2	1	-3	2	-3	-1	-2	-2	2
112	0	6	181	194	1	5	1	5	2	1	2	2	1	-3	2	-3	-1	-2	-2	2
112	0	7	189	204	1	5	1	5	2	1	2	2	1	-3	2	-3	-1	-2	-2	2
112	0	7	193	198	1	5	1	5	2	1	2	2	1	-3	2	-3	-1	-2	-2	2
112	0	7	192	188	1	5	1	5	2	1	2	2	1	-3	2	-3	-1	-2	-2	2
112	0	7	189	209	1	5	1	5	2	1	2	2	1	-3	2	-3	-1	-2	-2	2
112	0	7	196	205	1	5	1	5	2	1	2	2	1	-3	2	-3	-1	-2	-2	2
112	0	8	195	220	1	5	1	5	2	1	2	2	1	-3	2	-3	-1	-2	-2	2
112	0	8	190	203	1	5	1	5	2	1	2	2	1	-3	2	-3	-1	-2	-2	2
112	0	8	198	204	1	5	1	5	2	1	2	2	1	-3	2	-3	-1	-2	-2	2
112	0	8	193	191	1	5	1	5	2	1	2	2	1	-3	2	-3	-1	-2	-2	2
112	0	8	201	199	1	5	1	5	2	1	2	2	1	-3	2	-3	-1	-2	-2	2
112	0	9	189	200	1	5	1	5	2	1	2	2	1	-3	2	-3	-1	-2	-2	2
112	0	9	186	196	1	5	1	5	2	1	2	2	1	-3	2	-3	-1	-2	-2	2
112	0	9	206	210	1	5	1	5	2	1	2	2	1	-3	2	-3	-1	-2	-2	2
112	0	9	196	197	1	5	1	5	2	1	2	2	1	-3	2	-3	-1	-2	-2	2
112	0	9	193	209	1	5	1	5	2	1	2	2	1	-3	2	-3	-1	-2	-2	2
113	0	1	190	203	1	4	1	6	2	2	2	1	-2	-1	2	2	-2	-2	1	2
113	0	1	184	204	1	4	1	6	2	2	2	1	-2	-1	2	2	-2	-2	1	2
113	0	1	144	211	1	4	1	6	2	2	2	1	-2	-1	2	2	-2	-2	1	2
113	0	1	189	204	1	4	1	6	2	2	2	1	-2	-1	2	2	-2	-2	1	2
113	0	1	186		1	4	1	6	2	2	2	1	-2	-1	2	2	-2	-2	1	2
113	0	2	177	197	1	4	1	6	2	2	2	1	-2	-1	2	2	-2	-2	1	2
113	0	2	192	202	1	4	1	6	2	2	2	1	-2	-1	2	2	-2	-2	1	2
113	0	2	175		1	4	1	6	2	2	2	1	-2	-1	2	2	-2	-2	1	2
113	0	2	177		1	4	1	6	2	2	2	1	-2	-1	2	2	-2	-2	1	2
113	0	2	184		1	4	1	6	2	2	2	1	-2	-1	2	2	-2	-2	1	2
113	0	3	178	208	1	4	1	6	2	2	2	1	-2	-1	2	2	-2	-2	1	2
113	0	3	178	204	1	4	1	6	2	2	2	1	-2	-1	2	2	-2	-2	1	2
113	0	3	179	199	1	4	1	6	2	2	2	1	-2	-1	2	2	-2	-2	1	2
113	0	3	167	192	1	4	1	6	2	2	2	1	-2	-1	2	2	-2	-2	1	2
113	0	3	170	213	1	4	1	6	2	2	2	1	-2	-1	2	2	-2	-2	1	2
113	0	4	168	196	1	4	1	6	2	2	2	1	-2	-1	2	2	-2	-2	1	2
113	0	4	174	199	1	4	1	6	2	2	2	1	-2	-1	2	2	-2	-2	1	2
113	0	4	169	199	1	4	1	6	2	2	2	1	-2	-1	2	2	-2	-2	1	2
113	0	4	175	203	1	4	1	6	2	2	2	1	-2	-1	2	2	-2	-2	1	2
113	0	4	172	202	1	4	1	6	2	2	2	1	-2	-1	2	2	-2	-2	1	2
113	0	5	179	183	1	4	1	6	2	2	2	1	-2	-1	2	2	-2	-2	1	2
113	0	5	179	203	1	4	1	6	2	2	2	1	-2	-1	2	2	-2	-2	1	2
113	0	5	174	194	1	4	1	6	2	2	2	1	-2	-1	2	2	-2	-2	1	2
113	0	5	171	203	1	4	1	6	2	2	2	1	-2	-1	2	2	-2	-2	1	2
113	0	5	180	201	1	4	1	6	2	2	2	1	-2	-1	2	2	-2	-2	1	2
113	0	6	160	203	1	4	1	6	2	2	2	1	-2	-1	2	2	-2	-2	1	2
113	0	6	191	200	1	4	1	6	2	2	2	1	-2	-1	2	2	-2	-2	1	2
113	0	6	178	197	1	4	1	6	2	2	2	1	-2	-1	2	2	-2	-2	1	2
113	0	6	179	200	1	4	1	6	2	2	2	1	-2	-1	2	2	-2	-2	1	2
113	0	6	187	199	1	4	1	6	2	2	2	1	-2	-1	2	2	-2	-2	1	2
113	0	7	189	195	1	4	1	6	2	2	2	1	-2	-1	2	2	-2	-2	1	2
113	0	7	183	186	1	4	1	6	2	2	2	1	-2	-1	2	2	-2	-2	1	2
113	0	7	188	181	1	4	1	6	2	2	2	1	-2	-1	2	2	-2	-2	1	2
113	0	7	193	195	1	4	1	6	2	2	2	1	-2	-1	2	2	-2	-2	1	2
113	0	7	180		1	4	1	6	2	2	2	1	-2	-1	2	2	-2	-2	1	2
113	0	8	161	202	1	4	1	6	2	2	2	1	-2	-1	2	2	-2	-2	1	2
113	0	8	181	195	1	4	1	6	2	2	2	1	-2	-1	2	2	-2	-2	1	2
113	0	8	196	204	1	4	1	6	2	2	2	1	-2	-1	2	2	-2	-2	1	2
113	0	8	177	205	1	4	1	6	2	2	2	1	-2	-1	2	2	-2	-2	1	2
113	0	8	182	202	1	4	1	6	2	2	2	1	-2	-1	2	2	-2	-2	1	2
113	0	9	183	222	1	4	1	6	2	2	2	1	-2	-1	2	2	-2	-2	1	2
113	0	9	178	212	1	4	1	6	2	2	2	1	-2	-1	2	2	-2	-2	1	2
113	0	9	172	189	1	4	1	6	2	2	2	1	-2	-1	2	2	-2	-2	1	2
113	0	9	178	207	1	4	1	6	2	2	2	1	-2	-1	2	2	-2	-2	1	2
113	0	9	181	184	1	4	1	6	2	2	2	1	-2	-1	2	2	-2	-2	1	2
114	0	1	212	204	1	6	1	3	3	2	3	3	3	-2	2	-1	1	2	3	3
114	0	1	209	186	1	6	1	3	3	2	3	3	3	-2	2	-1	1	2	3	3
114	0	1	204	189	1	6	1	3	3	2	3	3	3	-2	2	-1	1	2	3	3
114	0	1	211	188	1	6	1	3	3	2	3	3	3	-2	2	-1	1	2	3	3
114	0	1	204	185	1	6	1	3	3	2	3	3	3	-2	2	-1	1	2	3	3
114	0	2	210	197	1	6	1	3	3	2	3	3	3	-2	2	-1	1	2	3	3
114	0	2	203	195	1	6	1	3	3	2	3	3	3	-2	2	-1	1	2	3	3
114	0	2	208	194	1	6	1	3	3	2	3	3	3	-2	2	-1	1	2	3	3
114	0	2	205	194	1	6	1	3	3	2	3	3	3	-2	2	-1	1	2	3	3
114	0	2	209	190	1	6	1	3	3	2	3	3	3	-2	2	-1	1	2	3	3
114	0	3	198	196	1	6	1	3	3	2	3	3	3	-2	2	-1	1	2	3	3
114	0	3	208	187	1	6	1	3	3	2	3	3	3	-2	2	-1	1	2	3	3
114	0	3	209	192	1	6	1	3	3	2	3	3	3	-2	2	-1	1	2	3	3
114	0	3	208	186	1	6	1	3	3	2	3	3	3	-2	2	-1	1	2	3	3
114	0	3	212	191	1	6	1	3	3	2	3	3	3	-2	2	-1	1	2	3	3
114	0	4	196	183	1	6	1	3	3	2	3	3	3	-2	2	-1	1	2	3	3
114	0	4	203	186	1	6	1	3	3	2	3	3	3	-2	2	-1	1	2	3	3
114	0	4	202	184	1	6	1	3	3	2	3	3	3	-2	2	-1	1	2	3	3
114	0	4	199	185	1	6	1	3	3	2	3	3	3	-2	2	-1	1	2	3	3
114	0	4	207	187	1	6	1	3	3	2	3	3	3	-2	2	-1	1	2	3	3
114	0	5	199	170	1	6	1	3	3	2	3	3	3	-2	2	-1	1	2	3	3
114	0	5	197	192	1	6	1	3	3	2	3	3	3	-2	2	-1	1	2	3	3
114	0	5	198	190	1	6	1	3	3	2	3	3	3	-2	2	-1	1	2	3	3
114	0	5	204	187	1	6	1	3	3	2	3	3	3	-2	2	-1	1	2	3	3
114	0	5	200	190	1	6	1	3	3	2	3	3	3	-2	2	-1	1	2	3	3
114	0	6	192	190	1	6	1	3	3	2	3	3	3	-2	2	-1	1	2	3	3
114	0	6	200	191	1	6	1	3	3	2	3	3	3	-2	2	-1	1	2	3	3
114	0	6	205	190	1	6	1	3	3	2	3	3	3	-2	2	-1	1	2	3	3
114	0	6	199	191	1	6	1	3	3	2	3	3	3	-2	2	-1	1	2	3	3
114	0	6	198	188	1	6	1	3	3	2	3	3	3	-2	2	-1	1	2	3	3
114	0	7	201	187	1	6	1	3	3	2	3	3	3	-2	2	-1	1	2	3	3
114	0	7	194	187	1	6	1	3	3	2	3	3	3	-2	2	-1	1	2	3	3
114	0	7	208	189	1	6	1	3	3	2	3	3	3	-2	2	-1	1	2	3	3
114	0	7	204	184	1	6	1	3	3	2	3	3	3	-2	2	-1	1	2	3	3
114	0	7	210	191	1	6	1	3	3	2	3	3	3	-2	2	-1	1	2	3	3
114	0	8	215	186	1	6	1	3	3	2	3	3	3	-2	2	-1	1	2	3	3
114	0	8	205	188	1	6	1	3	3	2	3	3	3	-2	2	-1	1	2	3	3
114	0	8	204	187	1	6	1	3	3	2	3	3	3	-2	2	-1	1	2	3	3
114	0	8	211	188	1	6	1	3	3	2	3	3	3	-2	2	-1	1	2	3	3
114	0	8	211	185	1	6	1	3	3	2	3	3	3	-2	2	-1	1	2	3	3
114	0	9	207	190	1	6	1	3	3	2	3	3	3	-2	2	-1	1	2	3	3
114	0	9	203	190	1	6	1	3	3	2	3	3	3	-2	2	-1	1	2	3	3
114	0	9	207	184	1	6	1	3	3	2	3	3	3	-2	2	-1	1	2	3	3
114	0	9	209	190	1	6	1	3	3	2	3	3	3	-2	2	-1	1	2	3	3
114	0	9	211	191	1	6	1	3	3	2	3	3	3	-2	2	-1	1	2	3	3
115	0	1	241	230	1	3	3	2	2	1	1	0	0	2	3	-1	1	1	0	2
115	0	1	222	224	1	3	3	2	2	1	1	0	0	2	3	-1	1	1	0	2
115	0	1	228	226	1	3	3	2	2	1	1	0	0	2	3	-1	1	1	0	2
115	0	1	218	222	1	3	3	2	2	1	1	0	0	2	3	-1	1	1	0	2
115	0	1	202	234	1	3	3	2	2	1	1	0	0	2	3	-1	1	1	0	2
115	0	2	218	227	1	3	3	2	2	1	1	0	0	2	3	-1	1	1	0	2
115	0	2	226	186	1	3	3	2	2	1	1	0	0	2	3	-1	1	1	0	2
115	0	2	224	206	1	3	3	2	2	1	1	0	0	2	3	-1	1	1	0	2
115	0	2	177	234	1	3	3	2	2	1	1	0	0	2	3	-1	1	1	0	2
115	0	2	219	230	1	3	3	2	2	1	1	0	0	2	3	-1	1	1	0	2
115	0	3	228	231	1	3	3	2	2	1	1	0	0	2	3	-1	1	1	0	2
115	0	3	229	239	1	3	3	2	2	1	1	0	0	2	3	-1	1	1	0	2
115	0	3	240	236	1	3	3	2	2	1	1	0	0	2	3	-1	1	1	0	2
115	0	3	238	231	1	3	3	2	2	1	1	0	0	2	3	-1	1	1	0	2
115	0	3	244	243	1	3	3	2	2	1	1	0	0	2	3	-1	1	1	0	2
115	0	4	224	217	1	3	3	2	2	1	1	0	0	2	3	-1	1	1	0	2
115	0	4	222	241	1	3	3	2	2	1	1	0	0	2	3	-1	1	1	0	2
115	0	4	217	231	1	3	3	2	2	1	1	0	0	2	3	-1	1	1	0	2
115	0	4	186	233	1	3	3	2	2	1	1	0	0	2	3	-1	1	1	0	2
115	0	4	231	237	1	3	3	2	2	1	1	0	0	2	3	-1	1	1	0	2
115	0	5	211	166	1	3	3	2	2	1	1	0	0	2	3	-1	1	1	0	2
115	0	5	226	231	1	3	3	2	2	1	1	0	0	2	3	-1	1	1	0	2
115	0	5	206	224	1	3	3	2	2	1	1	0	0	2	3	-1	1	1	0	2
115	0	5	228	233	1	3	3	2	2	1	1	0	0	2	3	-1	1	1	0	2
115	0	5	114	233	1	3	3	2	2	1	1	0	0	2	3	-1	1	1	0	2
115	0	6	217	209	1	3	3	2	2	1	1	0	0	2	3	-1	1	1	0	2
115	0	6	222	225	1	3	3	2	2	1	1	0	0	2	3	-1	1	1	0	2
115	0	6	214	224	1	3	3	2	2	1	1	0	0	2	3	-1	1	1	0	2
115	0	6	224	233	1	3	3	2	2	1	1	0	0	2	3	-1	1	1	0	2
115	0	6	230	228	1	3	3	2	2	1	1	0	0	2	3	-1	1	1	0	2
115	0	7	209	192	1	3	3	2	2	1	1	0	0	2	3	-1	1	1	0	2
115	0	7	209	228	1	3	3	2	2	1	1	0	0	2	3	-1	1	1	0	2
115	0	7	225	235	1	3	3	2	2	1	1	0	0	2	3	-1	1	1	0	2
115	0	7	231	185	1	3	3	2	2	1	1	0	0	2	3	-1	1	1	0	2
115	0	7	218	242	1	3	3	2	2	1	1	0	0	2	3	-1	1	1	0	2
115	0	8	228	207	1	3	3	2	2	1	1	0	0	2	3	-1	1	1	0	2
115	0	8	221	232	1	3	3	2	2	1	1	0	0	2	3	-1	1	1	0	2
115	0	8	190	232	1	3	3	2	2	1	1	0	0	2	3	-1	1	1	0	2
115	0	8	211	223	1	3	3	2	2	1	1	0	0	2	3	-1	1	1	0	2
115	0	8	224	245	1	3	3	2	2	1	1	0	0	2	3	-1	1	1	0	2
115	0	9	233	240	1	3	3	2	2	1	1	0	0	2	3	-1	1	1	0	2
115	0	9	226	235	1	3	3	2	2	1	1	0	0	2	3	-1	1	1	0	2
115	0	9	224	247	1	3	3	2	2	1	1	0	0	2	3	-1	1	1	0	2
115	0	9	228	248	1	3	3	2	2	1	1	0	0	2	3	-1	1	1	0	2
115	0	9	227	249	1	3	3	2	2	1	1	0	0	2	3	-1	1	1	0	2
116	0	1	232	206	1	4	1	3	2	2	2	2	3	-2	3	-2	-1	-2	2	1
116	0	1	203	192	1	4	1	3	2	2	2	2	3	-2	3	-2	-1	-2	2	1
116	0	1	192	201	1	4	1	3	2	2	2	2	3	-2	3	-2	-1	-2	2	1
116	0	1	192	198	1	4	1	3	2	2	2	2	3	-2	3	-2	-1	-2	2	1
116	0	1	194	188	1	4	1	3	2	2	2	2	3	-2	3	-2	-1	-2	2	1
116	0	2	216	211	1	4	1	3	2	2	2	2	3	-2	3	-2	-1	-2	2	1
116	0	2	209	202	1	4	1	3	2	2	2	2	3	-2	3	-2	-1	-2	2	1
116	0	2	205	201	1	4	1	3	2	2	2	2	3	-2	3	-2	-1	-2	2	1
116	0	2	203	207	1	4	1	3	2	2	2	2	3	-2	3	-2	-1	-2	2	1
116	0	2	205	200	1	4	1	3	2	2	2	2	3	-2	3	-2	-1	-2	2	1
116	0	3	205	207	1	4	1	3	2	2	2	2	3	-2	3	-2	-1	-2	2	1
116	0	3	210	208	1	4	1	3	2	2	2	2	3	-2	3	-2	-1	-2	2	1
116	0	3	197	210	1	4	1	3	2	2	2	2	3	-2	3	-2	-1	-2	2	1
116	0	3	210	218	1	4	1	3	2	2	2	2	3	-2	3	-2	-1	-2	2	1
116	0	3	208	204	1	4	1	3	2	2	2	2	3	-2	3	-2	-1	-2	2	1
116	0	4	202	192	1	4	1	3	2	2	2	2	3	-2	3	-2	-1	-2	2	1
116	0	4	198	196	1	4	1	3	2	2	2	2	3	-2	3	-2	-1	-2	2	1
116	0	4	196	195	1	4	1	3	2	2	2	2	3	-2	3	-2	-1	-2	2	1
116	0	4	196	196	1	4	1	3	2	2	2	2	3	-2	3	-2	-1	-2	2	1
116	0	4	194	195	1	4	1	3	2	2	2	2	3	-2	3	-2	-1	-2	2	1
116	0	5	204	205	1	4	1	3	2	2	2	2	3	-2	3	-2	-1	-2	2	1
116	0	5	202	207	1	4	1	3	2	2	2	2	3	-2	3	-2	-1	-2	2	1
116	0	5	197	200	1	4	1	3	2	2	2	2	3	-2	3	-2	-1	-2	2	1
116	0	5	203	198	1	4	1	3	2	2	2	2	3	-2	3	-2	-1	-2	2	1
116	0	5	192	187	1	4	1	3	2	2	2	2	3	-2	3	-2	-1	-2	2	1
116	0	6	201	212	1	4	1	3	2	2	2	2	3	-2	3	-2	-1	-2	2	1
116	0	6	204	203	1	4	1	3	2	2	2	2	3	-2	3	-2	-1	-2	2	1
116	0	6	209	205	1	4	1	3	2	2	2	2	3	-2	3	-2	-1	-2	2	1
116	0	6	206	199	1	4	1	3	2	2	2	2	3	-2	3	-2	-1	-2	2	1
116	0	6	199	200	1	4	1	3	2	2	2	2	3	-2	3	-2	-1	-2	2	1
116	0	7	205	194	1	4	1	3	2	2	2	2	3	-2	3	-2	-1	-2	2	1
116	0	7	200	201	1	4	1	3	2	2	2	2	3	-2	3	-2	-1	-2	2	1
116	0	7	199	204	1	4	1	3	2	2	2	2	3	-2	3	-2	-1	-2	2	1
116	0	7	202	196	1	4	1	3	2	2	2	2	3	-2	3	-2	-1	-2	2	1
116	0	7	191	202	1	4	1	3	2	2	2	2	3	-2	3	-2	-1	-2	2	1
116	0	8	201	201	1	4	1	3	2	2	2	2	3	-2	3	-2	-1	-2	2	1
116	0	8	196	194	1	4	1	3	2	2	2	2	3	-2	3	-2	-1	-2	2	1
116	0	8	195	204	1	4	1	3	2	2	2	2	3	-2	3	-2	-1	-2	2	1
116	0	8	199	202	1	4	1	3	2	2	2	2	3	-2	3	-2	-1	-2	2	1
116	0	8	194	201	1	4	1	3	2	2	2	2	3	-2	3	-2	-1	-2	2	1
116	0	9	214	217	1	4	1	3	2	2	2	2	3	-2	3	-2	-1	-2	2	1
116	0	9	196	214	1	4	1	3	2	2	2	2	3	-2	3	-2	-1	-2	2	1
116	0	9	205	211	1	4	1	3	2	2	2	2	3	-2	3	-2	-1	-2	2	1
116	0	9	213	198	1	4	1	3	2	2	2	2	3	-2	3	-2	-1	-2	2	1
116	0	9	213	191	1	4	1	3	2	2	2	2	3	-2	3	-2	-1	-2	2	1
117	0	1	217	225	1	4	1	3	2	2	2	1	1	-2	1	2	-3	-3	-1	2
117	0	1	208	215	1	4	1	3	2	2	2	1	1	-2	1	2	-3	-3	-1	2
117	0	1	191	141	1	4	1	3	2	2	2	1	1	-2	1	2	-3	-3	-1	2
117	0	1	215	213	1	4	1	3	2	2	2	1	1	-2	1	2	-3	-3	-1	2
117	0	1	228	219	1	4	1	3	2	2	2	1	1	-2	1	2	-3	-3	-1	2
117	0	2	217	208	1	4	1	3	2	2	2	1	1	-2	1	2	-3	-3	-1	2
117	0	2	218	187	1	4	1	3	2	2	2	1	1	-2	1	2	-3	-3	-1	2
117	0	2	222	207	1	4	1	3	2	2	2	1	1	-2	1	2	-3	-3	-1	2
117	0	2	221	214	1	4	1	3	2	2	2	1	1	-2	1	2	-3	-3	-1	2
117	0	2	222	105	1	4	1	3	2	2	2	1	1	-2	1	2	-3	-3	-1	2
117	0	3	209	188	1	4	1	3	2	2	2	1	1	-2	1	2	-3	-3	-1	2
117	0	3	216	219	1	4	1	3	2	2	2	1	1	-2	1	2	-3	-3	-1	2
117	0	3	195	175	1	4	1	3	2	2	2	1	1	-2	1	2	-3	-3	-1	2
117	0	3	195	212	1	4	1	3	2	2	2	1	1	-2	1	2	-3	-3	-1	2
117	0	3	190	229	1	4	1	3	2	2	2	1	1	-2	1	2	-3	-3	-1	2
117	0	4	186	203	1	4	1	3	2	2	2	1	1	-2	1	2	-3	-3	-1	2
117	0	4	198	216	1	4	1	3	2	2	2	1	1	-2	1	2	-3	-3	-1	2
117	0	4	207	158	1	4	1	3	2	2	2	1	1	-2	1	2	-3	-3	-1	2
117	0	4	199	141	1	4	1	3	2	2	2	1	1	-2	1	2	-3	-3	-1	2
117	0	4	197	212	1	4	1	3	2	2	2	1	1	-2	1	2	-3	-3	-1	2
117	0	5	204	200	1	4	1	3	2	2	2	1	1	-2	1	2	-3	-3	-1	2
117	0	5	200	142	1	4	1	3	2	2	2	1	1	-2	1	2	-3	-3	-1	2
117	0	5	205	176	1	4	1	3	2	2	2	1	1	-2	1	2	-3	-3	-1	2
117	0	5	217	113	1	4	1	3	2	2	2	1	1	-2	1	2	-3	-3	-1	2
117	0	5	206	145	1	4	1	3	2	2	2	1	1	-2	1	2	-3	-3	-1	2
117	0	6	214	183	1	4	1	3	2	2	2	1	1	-2	1	2	-3	-3	-1	2
117	0	6	211	204	1	4	1	3	2	2	2	1	1	-2	1	2	-3	-3	-1	2
117	0	6	217	174	1	4	1	3	2	2	2	1	1	-2	1	2	-3	-3	-1	2
117	0	6	217	170	1	4	1	3	2	2	2	1	1	-2	1	2	-3	-3	-1	2
117	0	6	214	204	1	4	1	3	2	2	2	1	1	-2	1	2	-3	-3	-1	2
117	0	7	210	172	1	4	1	3	2	2	2	1	1	-2	1	2	-3	-3	-1	2
117	0	7	214	208	1	4	1	3	2	2	2	1	1	-2	1	2	-3	-3	-1	2
117	0	7	201	215	1	4	1	3	2	2	2	1	1	-2	1	2	-3	-3	-1	2
117	0	7	191	176	1	4	1	3	2	2	2	1	1	-2	1	2	-3	-3	-1	2
117	0	7	204	185	1	4	1	3	2	2	2	1	1	-2	1	2	-3	-3	-1	2
117	0	8	213	184	1	4	1	3	2	2	2	1	1	-2	1	2	-3	-3	-1	2
117	0	8	205	219	1	4	1	3	2	2	2	1	1	-2	1	2	-3	-3	-1	2
117	0	8	213	222	1	4	1	3	2	2	2	1	1	-2	1	2	-3	-3	-1	2
117	0	8	203	213	1	4	1	3	2	2	2	1	1	-2	1	2	-3	-3	-1	2
117	0	8	208	176	1	4	1	3	2	2	2	1	1	-2	1	2	-3	-3	-1	2
117	0	9	197	217	1	4	1	3	2	2	2	1	1	-2	1	2	-3	-3	-1	2
117	0	9	203	213	1	4	1	3	2	2	2	1	1	-2	1	2	-3	-3	-1	2
117	0	9	202	219	1	4	1	3	2	2	2	1	1	-2	1	2	-3	-3	-1	2
117	0	9	216	209	1	4	1	3	2	2	2	1	1	-2	1	2	-3	-3	-1	2
117	0	9	204	122	1	4	1	3	2	2	2	1	1	-2	1	2	-3	-3	-1	2
118	0	1	202	191	1	5	3	2	7	5	2	3	1	-3	3	0	1	0	2	1
118	0	1	181	191	1	5	3	2	7	5	2	3	1	-3	3	0	1	0	2	1
118	0	1	169	185	1	5	3	2	7	5	2	3	1	-3	3	0	1	0	2	1
118	0	1	178	186	1	5	3	2	7	5	2	3	1	-3	3	0	1	0	2	1
118	0	1	177	182	1	5	3	2	7	5	2	3	1	-3	3	0	1	0	2	1
118	0	2	185	200	1	5	3	2	7	5	2	3	1	-3	3	0	1	0	2	1
118	0	2	174	173	1	5	3	2	7	5	2	3	1	-3	3	0	1	0	2	1
118	0	2	185	181	1	5	3	2	7	5	2	3	1	-3	3	0	1	0	2	1
118	0	2	184	186	1	5	3	2	7	5	2	3	1	-3	3	0	1	0	2	1
118	0	2	187	180	1	5	3	2	7	5	2	3	1	-3	3	0	1	0	2	1
118	0	3	195	190	1	5	3	2	7	5	2	3	1	-3	3	0	1	0	2	1
118	0	3	190	196	1	5	3	2	7	5	2	3	1	-3	3	0	1	0	2	1
118	0	3	173	193	1	5	3	2	7	5	2	3	1	-3	3	0	1	0	2	1
118	0	3	189	186	1	5	3	2	7	5	2	3	1	-3	3	0	1	0	2	1
118	0	3	186	155	1	5	3	2	7	5	2	3	1	-3	3	0	1	0	2	1
118	0	4	187	189	1	5	3	2	7	5	2	3	1	-3	3	0	1	0	2	1
118	0	4	170	185	1	5	3	2	7	5	2	3	1	-3	3	0	1	0	2	1
118	0	4	176	182	1	5	3	2	7	5	2	3	1	-3	3	0	1	0	2	1
118	0	4	170	180	1	5	3	2	7	5	2	3	1	-3	3	0	1	0	2	1
118	0	4	179	184	1	5	3	2	7	5	2	3	1	-3	3	0	1	0	2	1
118	0	5	174	182	1	5	3	2	7	5	2	3	1	-3	3	0	1	0	2	1
118	0	5	171	185	1	5	3	2	7	5	2	3	1	-3	3	0	1	0	2	1
118	0	5	163	184	1	5	3	2	7	5	2	3	1	-3	3	0	1	0	2	1
118	0	5	172	186	1	5	3	2	7	5	2	3	1	-3	3	0	1	0	2	1
118	0	5	175	180	1	5	3	2	7	5	2	3	1	-3	3	0	1	0	2	1
118	0	6	170	198	1	5	3	2	7	5	2	3	1	-3	3	0	1	0	2	1
118	0	6	175	197	1	5	3	2	7	5	2	3	1	-3	3	0	1	0	2	1
118	0	6	176	184	1	5	3	2	7	5	2	3	1	-3	3	0	1	0	2	1
118	0	6	175	196	1	5	3	2	7	5	2	3	1	-3	3	0	1	0	2	1
118	0	6	189	184	1	5	3	2	7	5	2	3	1	-3	3	0	1	0	2	1
118	0	7	178	192	1	5	3	2	7	5	2	3	1	-3	3	0	1	0	2	1
118	0	7	169	181	1	5	3	2	7	5	2	3	1	-3	3	0	1	0	2	1
118	0	7	165	190	1	5	3	2	7	5	2	3	1	-3	3	0	1	0	2	1
118	0	7	181	195	1	5	3	2	7	5	2	3	1	-3	3	0	1	0	2	1
118	0	7	185	183	1	5	3	2	7	5	2	3	1	-3	3	0	1	0	2	1
118	0	8	180	198	1	5	3	2	7	5	2	3	1	-3	3	0	1	0	2	1
118	0	8	178	196	1	5	3	2	7	5	2	3	1	-3	3	0	1	0	2	1
118	0	8	178	187	1	5	3	2	7	5	2	3	1	-3	3	0	1	0	2	1
118	0	8	187	191	1	5	3	2	7	5	2	3	1	-3	3	0	1	0	2	1
118	0	8	156	179	1	5	3	2	7	5	2	3	1	-3	3	0	1	0	2	1
118	0	9	186	188	1	5	3	2	7	5	2	3	1	-3	3	0	1	0	2	1
118	0	9	167	182	1	5	3	2	7	5	2	3	1	-3	3	0	1	0	2	1
118	0	9	169	184	1	5	3	2	7	5	2	3	1	-3	3	0	1	0	2	1
118	0	9	175	179	1	5	3	2	7	5	2	3	1	-3	3	0	1	0	2	1
118	0	9	186	183	1	5	3	2	7	5	2	3	1	-3	3	0	1	0	2	1
119	1	1	104	106	2	1	1	3	2	1	0	-3	-3	-2	0	-3	-3	-3	-2	3
119	1	1	99	103	2	1	1	3	2	1	0	-3	-3	-2	0	-3	-3	-3	-2	3
119	1	1	102	103	2	1	1	3	2	1	0	-3	-3	-2	0	-3	-3	-3	-2	3
119	1	1	102	104	2	1	1	3	2	1	0	-3	-3	-2	0	-3	-3	-3	-2	3
119	1	1	101	102	2	1	1	3	2	1	0	-3	-3	-2	0	-3	-3	-3	-2	3
119	1	2	104	105	2	1	1	3	2	1	0	-3	-3	-2	0	-3	-3	-3	-2	3
119	1	2	103	104	2	1	1	3	2	1	0	-3	-3	-2	0	-3	-3	-3	-2	3
119	1	2	104	104	2	1	1	3	2	1	0	-3	-3	-2	0	-3	-3	-3	-2	3
119	1	2	103	105	2	1	1	3	2	1	0	-3	-3	-2	0	-3	-3	-3	-2	3
119	1	2	105	106	2	1	1	3	2	1	0	-3	-3	-2	0	-3	-3	-3	-2	3
119	1	3	100	102	2	1	1	3	2	1	0	-3	-3	-2	0	-3	-3	-3	-2	3
119	1	3	101	99	2	1	1	3	2	1	0	-3	-3	-2	0	-3	-3	-3	-2	3
119	1	3	104	102	2	1	1	3	2	1	0	-3	-3	-2	0	-3	-3	-3	-2	3
119	1	3	101	105	2	1	1	3	2	1	0	-3	-3	-2	0	-3	-3	-3	-2	3
119	1	3	101	100	2	1	1	3	2	1	0	-3	-3	-2	0	-3	-3	-3	-2	3
119	1	4	99	98	2	1	1	3	2	1	0	-3	-3	-2	0	-3	-3	-3	-2	3
119	1	4	103	101	2	1	1	3	2	1	0	-3	-3	-2	0	-3	-3	-3	-2	3
119	1	4	103	98	2	1	1	3	2	1	0	-3	-3	-2	0	-3	-3	-3	-2	3
119	1	4	100	99	2	1	1	3	2	1	0	-3	-3	-2	0	-3	-3	-3	-2	3
119	1	4	101	102	2	1	1	3	2	1	0	-3	-3	-2	0	-3	-3	-3	-2	3
119	1	5	100	101	2	1	1	3	2	1	0	-3	-3	-2	0	-3	-3	-3	-2	3
119	1	5	102	101	2	1	1	3	2	1	0	-3	-3	-2	0	-3	-3	-3	-2	3
119	1	5	105	103	2	1	1	3	2	1	0	-3	-3	-2	0	-3	-3	-3	-2	3
119	1	5	103	106	2	1	1	3	2	1	0	-3	-3	-2	0	-3	-3	-3	-2	3
119	1	5	103	104	2	1	1	3	2	1	0	-3	-3	-2	0	-3	-3	-3	-2	3
119	1	6	102	101	2	1	1	3	2	1	0	-3	-3	-2	0	-3	-3	-3	-2	3
119	1	6	104	103	2	1	1	3	2	1	0	-3	-3	-2	0	-3	-3	-3	-2	3
119	1	6	106	103	2	1	1	3	2	1	0	-3	-3	-2	0	-3	-3	-3	-2	3
119	1	6	106	103	2	1	1	3	2	1	0	-3	-3	-2	0	-3	-3	-3	-2	3
119	1	6	106	104	2	1	1	3	2	1	0	-3	-3	-2	0	-3	-3	-3	-2	3
119	1	7	130	102	2	1	1	3	2	1	0	-3	-3	-2	0	-3	-3	-3	-2	3
119	1	7	102	102	2	1	1	3	2	1	0	-3	-3	-2	0	-3	-3	-3	-2	3
119	1	7	103	101	2	1	1	3	2	1	0	-3	-3	-2	0	-3	-3	-3	-2	3
119	1	7	103	102	2	1	1	3	2	1	0	-3	-3	-2	0	-3	-3	-3	-2	3
119	1	7	102	101	2	1	1	3	2	1	0	-3	-3	-2	0	-3	-3	-3	-2	3
119	1	8	100	101	2	1	1	3	2	1	0	-3	-3	-2	0	-3	-3	-3	-2	3
119	1	8	101	103	2	1	1	3	2	1	0	-3	-3	-2	0	-3	-3	-3	-2	3
119	1	8	100	106	2	1	1	3	2	1	0	-3	-3	-2	0	-3	-3	-3	-2	3
119	1	8	98	100	2	1	1	3	2	1	0	-3	-3	-2	0	-3	-3	-3	-2	3
119	1	8	102	102	2	1	1	3	2	1	0	-3	-3	-2	0	-3	-3	-3	-2	3
119	1	9	103	102	2	1	1	3	2	1	0	-3	-3	-2	0	-3	-3	-3	-2	3
119	1	9	102	102	2	1	1	3	2	1	0	-3	-3	-2	0	-3	-3	-3	-2	3
119	1	9	101	102	2	1	1	3	2	1	0	-3	-3	-2	0	-3	-3	-3	-2	3
119	1	9	100	103	2	1	1	3	2	1	0	-3	-3	-2	0	-3	-3	-3	-2	3
119	1	9	102	102	2	1	1	3	2	1	0	-3	-3	-2	0	-3	-3	-3	-2	3
120	1	1	112	120	2	3	1	5	7	3	3	2	2	-2	2	-2	1	-1	3	-1
120	1	1	110	108	2	3	1	5	7	3	3	2	2	-2	2	-2	1	-1	3	-1
120	1	1	111	100	2	3	1	5	7	3	3	2	2	-2	2	-2	1	-1	3	-1
120	1	1	110	104	2	3	1	5	7	3	3	2	2	-2	2	-2	1	-1	3	-1
120	1	1	112	108	2	3	1	5	7	3	3	2	2	-2	2	-2	1	-1	3	-1
120	1	2	121	128	2	3	1	5	7	3	3	2	2	-2	2	-2	1	-1	3	-1
120	1	2	117	109	2	3	1	5	7	3	3	2	2	-2	2	-2	1	-1	3	-1
120	1	2	113	110	2	3	1	5	7	3	3	2	2	-2	2	-2	1	-1	3	-1
120	1	2	113	113	2	3	1	5	7	3	3	2	2	-2	2	-2	1	-1	3	-1
120	1	2	114	115	2	3	1	5	7	3	3	2	2	-2	2	-2	1	-1	3	-1
120	1	3	118	112	2	3	1	5	7	3	3	2	2	-2	2	-2	1	-1	3	-1
120	1	3	105	105	2	3	1	5	7	3	3	2	2	-2	2	-2	1	-1	3	-1
120	1	3	107	106	2	3	1	5	7	3	3	2	2	-2	2	-2	1	-1	3	-1
120	1	3	110	104	2	3	1	5	7	3	3	2	2	-2	2	-2	1	-1	3	-1
120	1	3	109	106	2	3	1	5	7	3	3	2	2	-2	2	-2	1	-1	3	-1
120	1	4	116	115	2	3	1	5	7	3	3	2	2	-2	2	-2	1	-1	3	-1
120	1	4	108	106	2	3	1	5	7	3	3	2	2	-2	2	-2	1	-1	3	-1
120	1	4	109	107	2	3	1	5	7	3	3	2	2	-2	2	-2	1	-1	3	-1
120	1	4	108	108	2	3	1	5	7	3	3	2	2	-2	2	-2	1	-1	3	-1
120	1	4	111	109	2	3	1	5	7	3	3	2	2	-2	2	-2	1	-1	3	-1
120	1	5	119	117	2	3	1	5	7	3	3	2	2	-2	2	-2	1	-1	3	-1
120	1	5	119	105	2	3	1	5	7	3	3	2	2	-2	2	-2	1	-1	3	-1
120	1	5	113	109	2	3	1	5	7	3	3	2	2	-2	2	-2	1	-1	3	-1
120	1	5	113	106	2	3	1	5	7	3	3	2	2	-2	2	-2	1	-1	3	-1
120	1	5	113	109	2	3	1	5	7	3	3	2	2	-2	2	-2	1	-1	3	-1
120	1	6	116	118	2	3	1	5	7	3	3	2	2	-2	2	-2	1	-1	3	-1
120	1	6	115	113	2	3	1	5	7	3	3	2	2	-2	2	-2	1	-1	3	-1
120	1	6	115	114	2	3	1	5	7	3	3	2	2	-2	2	-2	1	-1	3	-1
120	1	6	116	110	2	3	1	5	7	3	3	2	2	-2	2	-2	1	-1	3	-1
120	1	6	113	113	2	3	1	5	7	3	3	2	2	-2	2	-2	1	-1	3	-1
120	1	7	117	110	2	3	1	5	7	3	3	2	2	-2	2	-2	1	-1	3	-1
120	1	7	108	109	2	3	1	5	7	3	3	2	2	-2	2	-2	1	-1	3	-1
120	1	7	109	113	2	3	1	5	7	3	3	2	2	-2	2	-2	1	-1	3	-1
120	1	7	106	105	2	3	1	5	7	3	3	2	2	-2	2	-2	1	-1	3	-1
120	1	7	110	109	2	3	1	5	7	3	3	2	2	-2	2	-2	1	-1	3	-1
120	1	8	119	113	2	3	1	5	7	3	3	2	2	-2	2	-2	1	-1	3	-1
120	1	8	109	110	2	3	1	5	7	3	3	2	2	-2	2	-2	1	-1	3	-1
120	1	8	112	109	2	3	1	5	7	3	3	2	2	-2	2	-2	1	-1	3	-1
120	1	8	110	103	2	3	1	5	7	3	3	2	2	-2	2	-2	1	-1	3	-1
120	1	8	114	108	2	3	1	5	7	3	3	2	2	-2	2	-2	1	-1	3	-1
120	1	9	112	108	2	3	1	5	7	3	3	2	2	-2	2	-2	1	-1	3	-1
120	1	9	107	107	2	3	1	5	7	3	3	2	2	-2	2	-2	1	-1	3	-1
120	1	9	106	108	2	3	1	5	7	3	3	2	2	-2	2	-2	1	-1	3	-1
120	1	9	109	103	2	3	1	5	7	3	3	2	2	-2	2	-2	1	-1	3	-1
120	1	9	110	106	2	3	1	5	7	3	3	2	2	-2	2	-2	1	-1	3	-1
121	1	1	111	119	2	4	1	1	4	2	2	1	2	-3	2	0	2	-3	-3	3
121	1	1	106	109	2	4	1	1	4	2	2	1	2	-3	2	0	2	-3	-3	3
121	1	1	107	113	2	4	1	1	4	2	2	1	2	-3	2	0	2	-3	-3	3
121	1	1	102	104	2	4	1	1	4	2	2	1	2	-3	2	0	2	-3	-3	3
121	1	1	101	104	2	4	1	1	4	2	2	1	2	-3	2	0	2	-3	-3	3
121	1	2	103	116	2	4	1	1	4	2	2	1	2	-3	2	0	2	-3	-3	3
121	1	2	101	106	2	4	1	1	4	2	2	1	2	-3	2	0	2	-3	-3	3
121	1	2	98	108	2	4	1	1	4	2	2	1	2	-3	2	0	2	-3	-3	3
121	1	2	100	106	2	4	1	1	4	2	2	1	2	-3	2	0	2	-3	-3	3
121	1	2	97	100	2	4	1	1	4	2	2	1	2	-3	2	0	2	-3	-3	3
121	1	3	114	121	2	4	1	1	4	2	2	1	2	-3	2	0	2	-3	-3	3
121	1	3	112	117	2	4	1	1	4	2	2	1	2	-3	2	0	2	-3	-3	3
121	1	3	106	110	2	4	1	1	4	2	2	1	2	-3	2	0	2	-3	-3	3
121	1	3	109	104	2	4	1	1	4	2	2	1	2	-3	2	0	2	-3	-3	3
121	1	3	104	101	2	4	1	1	4	2	2	1	2	-3	2	0	2	-3	-3	3
121	1	4	102	116	2	4	1	1	4	2	2	1	2	-3	2	0	2	-3	-3	3
121	1	4	104	114	2	4	1	1	4	2	2	1	2	-3	2	0	2	-3	-3	3
121	1	4	96	107	2	4	1	1	4	2	2	1	2	-3	2	0	2	-3	-3	3
121	1	4	98	102	2	4	1	1	4	2	2	1	2	-3	2	0	2	-3	-3	3
121	1	4	94	100	2	4	1	1	4	2	2	1	2	-3	2	0	2	-3	-3	3
121	1	5	101	110	2	4	1	1	4	2	2	1	2	-3	2	0	2	-3	-3	3
121	1	5	101	111	2	4	1	1	4	2	2	1	2	-3	2	0	2	-3	-3	3
121	1	5	99	109	2	4	1	1	4	2	2	1	2	-3	2	0	2	-3	-3	3
121	1	5	99	106	2	4	1	1	4	2	2	1	2	-3	2	0	2	-3	-3	3
121	1	5	97	106	2	4	1	1	4	2	2	1	2	-3	2	0	2	-3	-3	3
121	1	6	100	105	2	4	1	1	4	2	2	1	2	-3	2	0	2	-3	-3	3
121	1	6	97	107	2	4	1	1	4	2	2	1	2	-3	2	0	2	-3	-3	3
121	1	6	99	107	2	4	1	1	4	2	2	1	2	-3	2	0	2	-3	-3	3
121	1	6	99	104	2	4	1	1	4	2	2	1	2	-3	2	0	2	-3	-3	3
121	1	6	96	100	2	4	1	1	4	2	2	1	2	-3	2	0	2	-3	-3	3
121	1	7	99	114	2	4	1	1	4	2	2	1	2	-3	2	0	2	-3	-3	3
121	1	7	101	111	2	4	1	1	4	2	2	1	2	-3	2	0	2	-3	-3	3
121	1	7	104	112	2	4	1	1	4	2	2	1	2	-3	2	0	2	-3	-3	3
121	1	7	97	105	2	4	1	1	4	2	2	1	2	-3	2	0	2	-3	-3	3
121	1	7	98	103	2	4	1	1	4	2	2	1	2	-3	2	0	2	-3	-3	3
121	1	8	106	113	2	4	1	1	4	2	2	1	2	-3	2	0	2	-3	-3	3
121	1	8	98	116	2	4	1	1	4	2	2	1	2	-3	2	0	2	-3	-3	3
121	1	8	100	104	2	4	1	1	4	2	2	1	2	-3	2	0	2	-3	-3	3
121	1	8	102	103	2	4	1	1	4	2	2	1	2	-3	2	0	2	-3	-3	3
121	1	8	101	100	2	4	1	1	4	2	2	1	2	-3	2	0	2	-3	-3	3
121	1	9	107	114	2	4	1	1	4	2	2	1	2	-3	2	0	2	-3	-3	3
121	1	9	103	121	2	4	1	1	4	2	2	1	2	-3	2	0	2	-3	-3	3
121	1	9	109	102	2	4	1	1	4	2	2	1	2	-3	2	0	2	-3	-3	3
121	1	9	97	101	2	4	1	1	4	2	2	1	2	-3	2	0	2	-3	-3	3
121	1	9	109	98	2	4	1	1	4	2	2	1	2	-3	2	0	2	-3	-3	3
122	1	1	115	119	2	3	1	1	7	2	1	1	0	1	2	-1	-3	-3	0	-1
122	1	1	110	114	2	3	1	1	7	2	1	1	0	1	2	-1	-3	-3	0	-1
122	1	1	109	151	2	3	1	1	7	2	1	1	0	1	2	-1	-3	-3	0	-1
122	1	1	110	118	2	3	1	1	7	2	1	1	0	1	2	-1	-3	-3	0	-1
122	1	1	112	113	2	3	1	1	7	2	1	1	0	1	2	-1	-3	-3	0	-1
122	1	2	120	119	2	3	1	1	7	2	1	1	0	1	2	-1	-3	-3	0	-1
122	1	2	117	128	2	3	1	1	7	2	1	1	0	1	2	-1	-3	-3	0	-1
122	1	2	114	115	2	3	1	1	7	2	1	1	0	1	2	-1	-3	-3	0	-1
122	1	2	118	118	2	3	1	1	7	2	1	1	0	1	2	-1	-3	-3	0	-1
122	1	2	121	119	2	3	1	1	7	2	1	1	0	1	2	-1	-3	-3	0	-1
122	1	3	109	131	2	3	1	1	7	2	1	1	0	1	2	-1	-3	-3	0	-1
122	1	3	115	117	2	3	1	1	7	2	1	1	0	1	2	-1	-3	-3	0	-1
122	1	3	112	131	2	3	1	1	7	2	1	1	0	1	2	-1	-3	-3	0	-1
122	1	3	112	135	2	3	1	1	7	2	1	1	0	1	2	-1	-3	-3	0	-1
122	1	3	113	119	2	3	1	1	7	2	1	1	0	1	2	-1	-3	-3	0	-1
122	1	4	113	108	2	3	1	1	7	2	1	1	0	1	2	-1	-3	-3	0	-1
122	1	4	111	112	2	3	1	1	7	2	1	1	0	1	2	-1	-3	-3	0	-1
122	1	4	111	112	2	3	1	1	7	2	1	1	0	1	2	-1	-3	-3	0	-1
122	1	4	112	112	2	3	1	1	7	2	1	1	0	1	2	-1	-3	-3	0	-1
122	1	4	110	113	2	3	1	1	7	2	1	1	0	1	2	-1	-3	-3	0	-1
122	1	5	122	118	2	3	1	1	7	2	1	1	0	1	2	-1	-3	-3	0	-1
122	1	5	116	144	2	3	1	1	7	2	1	1	0	1	2	-1	-3	-3	0	-1
122	1	5	108	117	2	3	1	1	7	2	1	1	0	1	2	-1	-3	-3	0	-1
122	1	5	121	126	2	3	1	1	7	2	1	1	0	1	2	-1	-3	-3	0	-1
122	1	5	111	117	2	3	1	1	7	2	1	1	0	1	2	-1	-3	-3	0	-1
122	1	6	119	120	2	3	1	1	7	2	1	1	0	1	2	-1	-3	-3	0	-1
122	1	6	116	117	2	3	1	1	7	2	1	1	0	1	2	-1	-3	-3	0	-1
122	1	6	116	128	2	3	1	1	7	2	1	1	0	1	2	-1	-3	-3	0	-1
122	1	6	120	117	2	3	1	1	7	2	1	1	0	1	2	-1	-3	-3	0	-1
122	1	6	118	119	2	3	1	1	7	2	1	1	0	1	2	-1	-3	-3	0	-1
122	1	7	110	118	2	3	1	1	7	2	1	1	0	1	2	-1	-3	-3	0	-1
122	1	7	119	117	2	3	1	1	7	2	1	1	0	1	2	-1	-3	-3	0	-1
122	1	7	118	116	2	3	1	1	7	2	1	1	0	1	2	-1	-3	-3	0	-1
122	1	7	112	116	2	3	1	1	7	2	1	1	0	1	2	-1	-3	-3	0	-1
122	1	7	112	112	2	3	1	1	7	2	1	1	0	1	2	-1	-3	-3	0	-1
122	1	8	117	121	2	3	1	1	7	2	1	1	0	1	2	-1	-3	-3	0	-1
122	1	8	114	117	2	3	1	1	7	2	1	1	0	1	2	-1	-3	-3	0	-1
122	1	8	114	121	2	3	1	1	7	2	1	1	0	1	2	-1	-3	-3	0	-1
122	1	8	113	118	2	3	1	1	7	2	1	1	0	1	2	-1	-3	-3	0	-1
122	1	8	114	113	2	3	1	1	7	2	1	1	0	1	2	-1	-3	-3	0	-1
122	1	9	108	120	2	3	1	1	7	2	1	1	0	1	2	-1	-3	-3	0	-1
122	1	9	110	124	2	3	1	1	7	2	1	1	0	1	2	-1	-3	-3	0	-1
122	1	9	117	124	2	3	1	1	7	2	1	1	0	1	2	-1	-3	-3	0	-1
122	1	9	113	126	2	3	1	1	7	2	1	1	0	1	2	-1	-3	-3	0	-1
122	1	9	116	124	2	3	1	1	7	2	1	1	0	1	2	-1	-3	-3	0	-1
123	1	1	105		2	3	1	2	7	4	1	-1	-2	0	2	1	-2	-3	-2	3
123	1	1	99	108	2	3	1	2	7	4	1	-1	-2	0	2	1	-2	-3	-2	3
123	1	1	100	112	2	3	1	2	7	4	1	-1	-2	0	2	1	-2	-3	-2	3
123	1	1	97	111	2	3	1	2	7	4	1	-1	-2	0	2	1	-2	-3	-2	3
123	1	1	98	105	2	3	1	2	7	4	1	-1	-2	0	2	1	-2	-3	-2	3
123	1	2	104		2	3	1	2	7	4	1	-1	-2	0	2	1	-2	-3	-2	3
123	1	2	99	107	2	3	1	2	7	4	1	-1	-2	0	2	1	-2	-3	-2	3
123	1	2	101	107	2	3	1	2	7	4	1	-1	-2	0	2	1	-2	-3	-2	3
123	1	2	98	109	2	3	1	2	7	4	1	-1	-2	0	2	1	-2	-3	-2	3
123	1	2	100	107	2	3	1	2	7	4	1	-1	-2	0	2	1	-2	-3	-2	3
123	1	3	103		2	3	1	2	7	4	1	-1	-2	0	2	1	-2	-3	-2	3
123	1	3	101	104	2	3	1	2	7	4	1	-1	-2	0	2	1	-2	-3	-2	3
123	1	3	104	107	2	3	1	2	7	4	1	-1	-2	0	2	1	-2	-3	-2	3
123	1	3	100	105	2	3	1	2	7	4	1	-1	-2	0	2	1	-2	-3	-2	3
123	1	3	100	105	2	3	1	2	7	4	1	-1	-2	0	2	1	-2	-3	-2	3
123	1	4	104	108	2	3	1	2	7	4	1	-1	-2	0	2	1	-2	-3	-2	3
123	1	4	99	108	2	3	1	2	7	4	1	-1	-2	0	2	1	-2	-3	-2	3
123	1	4	102	106	2	3	1	2	7	4	1	-1	-2	0	2	1	-2	-3	-2	3
123	1	4	99	105	2	3	1	2	7	4	1	-1	-2	0	2	1	-2	-3	-2	3
123	1	4	99	105	2	3	1	2	7	4	1	-1	-2	0	2	1	-2	-3	-2	3
123	1	5	99	100	2	3	1	2	7	4	1	-1	-2	0	2	1	-2	-3	-2	3
123	1	5	93	104	2	3	1	2	7	4	1	-1	-2	0	2	1	-2	-3	-2	3
123	1	5	102	102	2	3	1	2	7	4	1	-1	-2	0	2	1	-2	-3	-2	3
123	1	5	101	103	2	3	1	2	7	4	1	-1	-2	0	2	1	-2	-3	-2	3
123	1	5	98	100	2	3	1	2	7	4	1	-1	-2	0	2	1	-2	-3	-2	3
123	1	6	103	105	2	3	1	2	7	4	1	-1	-2	0	2	1	-2	-3	-2	3
123	1	6	103	106	2	3	1	2	7	4	1	-1	-2	0	2	1	-2	-3	-2	3
123	1	6	101	105	2	3	1	2	7	4	1	-1	-2	0	2	1	-2	-3	-2	3
123	1	6	100	104	2	3	1	2	7	4	1	-1	-2	0	2	1	-2	-3	-2	3
123	1	6	101	104	2	3	1	2	7	4	1	-1	-2	0	2	1	-2	-3	-2	3
123	1	7	104	106	2	3	1	2	7	4	1	-1	-2	0	2	1	-2	-3	-2	3
123	1	7	103	109	2	3	1	2	7	4	1	-1	-2	0	2	1	-2	-3	-2	3
123	1	7	100	105	2	3	1	2	7	4	1	-1	-2	0	2	1	-2	-3	-2	3
123	1	7	95	104	2	3	1	2	7	4	1	-1	-2	0	2	1	-2	-3	-2	3
123	1	7	99	107	2	3	1	2	7	4	1	-1	-2	0	2	1	-2	-3	-2	3
123	1	8	103	106	2	3	1	2	7	4	1	-1	-2	0	2	1	-2	-3	-2	3
123	1	8	102	106	2	3	1	2	7	4	1	-1	-2	0	2	1	-2	-3	-2	3
123	1	8	101	107	2	3	1	2	7	4	1	-1	-2	0	2	1	-2	-3	-2	3
123	1	8	100	105	2	3	1	2	7	4	1	-1	-2	0	2	1	-2	-3	-2	3
123	1	8	98	106	2	3	1	2	7	4	1	-1	-2	0	2	1	-2	-3	-2	3
123	1	9	103	102	2	3	1	2	7	4	1	-1	-2	0	2	1	-2	-3	-2	3
123	1	9	104	107	2	3	1	2	7	4	1	-1	-2	0	2	1	-2	-3	-2	3
123	1	9	99	101	2	3	1	2	7	4	1	-1	-2	0	2	1	-2	-3	-2	3
123	1	9	100	103	2	3	1	2	7	4	1	-1	-2	0	2	1	-2	-3	-2	3
123	1	9	97	104	2	3	1	2	7	4	1	-1	-2	0	2	1	-2	-3	-2	3
124	1	1	124	130	2	5	1	2	7	4	-2	-2	-3	-3	3	-2	0	-1	2	-2
124	1	1	121	120	2	5	1	2	7	4	-2	-2	-3	-3	3	-2	0	-1	2	-2
124	1	1	115	114	2	5	1	2	7	4	-2	-2	-3	-3	3	-2	0	-1	2	-2
124	1	1	121	123	2	5	1	2	7	4	-2	-2	-3	-3	3	-2	0	-1	2	-2
124	1	1	123	118	2	5	1	2	7	4	-2	-2	-3	-3	3	-2	0	-1	2	-2
124	1	2	128	123	2	5	1	2	7	4	-2	-2	-3	-3	3	-2	0	-1	2	-2
124	1	2	123	123	2	5	1	2	7	4	-2	-2	-3	-3	3	-2	0	-1	2	-2
124	1	2	120	118	2	5	1	2	7	4	-2	-2	-3	-3	3	-2	0	-1	2	-2
124	1	2	118	121	2	5	1	2	7	4	-2	-2	-3	-3	3	-2	0	-1	2	-2
124	1	2	116	120	2	5	1	2	7	4	-2	-2	-3	-3	3	-2	0	-1	2	-2
124	1	3	133	117	2	5	1	2	7	4	-2	-2	-3	-3	3	-2	0	-1	2	-2
124	1	3	123	126	2	5	1	2	7	4	-2	-2	-3	-3	3	-2	0	-1	2	-2
124	1	3	118	127	2	5	1	2	7	4	-2	-2	-3	-3	3	-2	0	-1	2	-2
124	1	3	114	124	2	5	1	2	7	4	-2	-2	-3	-3	3	-2	0	-1	2	-2
124	1	3	120		2	5	1	2	7	4	-2	-2	-3	-3	3	-2	0	-1	2	-2
124	1	4	122	114	2	5	1	2	7	4	-2	-2	-3	-3	3	-2	0	-1	2	-2
124	1	4	122	120	2	5	1	2	7	4	-2	-2	-3	-3	3	-2	0	-1	2	-2
124	1	4	117	117	2	5	1	2	7	4	-2	-2	-3	-3	3	-2	0	-1	2	-2
124	1	4	120	118	2	5	1	2	7	4	-2	-2	-3	-3	3	-2	0	-1	2	-2
124	1	4	118	115	2	5	1	2	7	4	-2	-2	-3	-3	3	-2	0	-1	2	-2
124	1	5	137	118	2	5	1	2	7	4	-2	-2	-3	-3	3	-2	0	-1	2	-2
124	1	5	120	119	2	5	1	2	7	4	-2	-2	-3	-3	3	-2	0	-1	2	-2
124	1	5	121	117	2	5	1	2	7	4	-2	-2	-3	-3	3	-2	0	-1	2	-2
124	1	5	116	120	2	5	1	2	7	4	-2	-2	-3	-3	3	-2	0	-1	2	-2
124	1	5	123	115	2	5	1	2	7	4	-2	-2	-3	-3	3	-2	0	-1	2	-2
124	1	6	123	125	2	5	1	2	7	4	-2	-2	-3	-3	3	-2	0	-1	2	-2
124	1	6	123	123	2	5	1	2	7	4	-2	-2	-3	-3	3	-2	0	-1	2	-2
124	1	6	121	128	2	5	1	2	7	4	-2	-2	-3	-3	3	-2	0	-1	2	-2
124	1	6	118	132	2	5	1	2	7	4	-2	-2	-3	-3	3	-2	0	-1	2	-2
124	1	6	121	122	2	5	1	2	7	4	-2	-2	-3	-3	3	-2	0	-1	2	-2
124	1	7	117	131	2	5	1	2	7	4	-2	-2	-3	-3	3	-2	0	-1	2	-2
124	1	7	116	117	2	5	1	2	7	4	-2	-2	-3	-3	3	-2	0	-1	2	-2
124	1	7	122	130	2	5	1	2	7	4	-2	-2	-3	-3	3	-2	0	-1	2	-2
124	1	7	124	119	2	5	1	2	7	4	-2	-2	-3	-3	3	-2	0	-1	2	-2
124	1	7	121	126	2	5	1	2	7	4	-2	-2	-3	-3	3	-2	0	-1	2	-2
124	1	8	115	122	2	5	1	2	7	4	-2	-2	-3	-3	3	-2	0	-1	2	-2
124	1	8	119	119	2	5	1	2	7	4	-2	-2	-3	-3	3	-2	0	-1	2	-2
124	1	8	116	122	2	5	1	2	7	4	-2	-2	-3	-3	3	-2	0	-1	2	-2
124	1	8	118	128	2	5	1	2	7	4	-2	-2	-3	-3	3	-2	0	-1	2	-2
124	1	8	119	115	2	5	1	2	7	4	-2	-2	-3	-3	3	-2	0	-1	2	-2
124	1	9	116	134	2	5	1	2	7	4	-2	-2	-3	-3	3	-2	0	-1	2	-2
124	1	9	114	130	2	5	1	2	7	4	-2	-2	-3	-3	3	-2	0	-1	2	-2
124	1	9	113	121	2	5	1	2	7	4	-2	-2	-3	-3	3	-2	0	-1	2	-2
124	1	9	118	118	2	5	1	2	7	4	-2	-2	-3	-3	3	-2	0	-1	2	-2
124	1	9	115	126	2	5	1	2	7	4	-2	-2	-3	-3	3	-2	0	-1	2	-2
125	1	1	116	125	2	1	1	1	4	4	1	0	-2	-3	2	-3	0	-3	3	3
125	1	1	109	118	2	1	1	1	4	4	1	0	-2	-3	2	-3	0	-3	3	3
125	1	1	105	114	2	1	1	1	4	4	1	0	-2	-3	2	-3	0	-3	3	3
125	1	1	106	134	2	1	1	1	4	4	1	0	-2	-3	2	-3	0	-3	3	3
125	1	1	107	114	2	1	1	1	4	4	1	0	-2	-3	2	-3	0	-3	3	3
125	1	2	117	127	2	1	1	1	4	4	1	0	-2	-3	2	-3	0	-3	3	3
125	1	2	112	120	2	1	1	1	4	4	1	0	-2	-3	2	-3	0	-3	3	3
125	1	2	112	120	2	1	1	1	4	4	1	0	-2	-3	2	-3	0	-3	3	3
125	1	2	112	120	2	1	1	1	4	4	1	0	-2	-3	2	-3	0	-3	3	3
125	1	2	113	114	2	1	1	1	4	4	1	0	-2	-3	2	-3	0	-3	3	3
125	1	3	114	120	2	1	1	1	4	4	1	0	-2	-3	2	-3	0	-3	3	3
125	1	3	110	118	2	1	1	1	4	4	1	0	-2	-3	2	-3	0	-3	3	3
125	1	3	113	116	2	1	1	1	4	4	1	0	-2	-3	2	-3	0	-3	3	3
125	1	3	108	112	2	1	1	1	4	4	1	0	-2	-3	2	-3	0	-3	3	3
125	1	3	108	115	2	1	1	1	4	4	1	0	-2	-3	2	-3	0	-3	3	3
125	1	4	110	116	2	1	1	1	4	4	1	0	-2	-3	2	-3	0	-3	3	3
125	1	4	109	115	2	1	1	1	4	4	1	0	-2	-3	2	-3	0	-3	3	3
125	1	4	111	115	2	1	1	1	4	4	1	0	-2	-3	2	-3	0	-3	3	3
125	1	4	108	114	2	1	1	1	4	4	1	0	-2	-3	2	-3	0	-3	3	3
125	1	4	111	116	2	1	1	1	4	4	1	0	-2	-3	2	-3	0	-3	3	3
125	1	5	113	117	2	1	1	1	4	4	1	0	-2	-3	2	-3	0	-3	3	3
125	1	5	109	115	2	1	1	1	4	4	1	0	-2	-3	2	-3	0	-3	3	3
125	1	5	110	112	2	1	1	1	4	4	1	0	-2	-3	2	-3	0	-3	3	3
125	1	5	110	111	2	1	1	1	4	4	1	0	-2	-3	2	-3	0	-3	3	3
125	1	5	111	113	2	1	1	1	4	4	1	0	-2	-3	2	-3	0	-3	3	3
125	1	6	116	120	2	1	1	1	4	4	1	0	-2	-3	2	-3	0	-3	3	3
125	1	6	113	122	2	1	1	1	4	4	1	0	-2	-3	2	-3	0	-3	3	3
125	1	6	113	120	2	1	1	1	4	4	1	0	-2	-3	2	-3	0	-3	3	3
125	1	6	110	112	2	1	1	1	4	4	1	0	-2	-3	2	-3	0	-3	3	3
125	1	6	116	116	2	1	1	1	4	4	1	0	-2	-3	2	-3	0	-3	3	3
125	1	7	110	119	2	1	1	1	4	4	1	0	-2	-3	2	-3	0	-3	3	3
125	1	7	108	119	2	1	1	1	4	4	1	0	-2	-3	2	-3	0	-3	3	3
125	1	7	111	116	2	1	1	1	4	4	1	0	-2	-3	2	-3	0	-3	3	3
125	1	7	110	116	2	1	1	1	4	4	1	0	-2	-3	2	-3	0	-3	3	3
125	1	7	111	114	2	1	1	1	4	4	1	0	-2	-3	2	-3	0	-3	3	3
125	1	8	112	113	2	1	1	1	4	4	1	0	-2	-3	2	-3	0	-3	3	3
125	1	8	108	118	2	1	1	1	4	4	1	0	-2	-3	2	-3	0	-3	3	3
125	1	8	112	115	2	1	1	1	4	4	1	0	-2	-3	2	-3	0	-3	3	3
125	1	8	108	112	2	1	1	1	4	4	1	0	-2	-3	2	-3	0	-3	3	3
125	1	8	111	115	2	1	1	1	4	4	1	0	-2	-3	2	-3	0	-3	3	3
125	1	9	110	121	2	1	1	1	4	4	1	0	-2	-3	2	-3	0	-3	3	3
125	1	9	108	114	2	1	1	1	4	4	1	0	-2	-3	2	-3	0	-3	3	3
125	1	9	108	112	2	1	1	1	4	4	1	0	-2	-3	2	-3	0	-3	3	3
125	1	9	107	114	2	1	1	1	4	4	1	0	-2	-3	2	-3	0	-3	3	3
125	1	9	112		2	1	1	1	4	4	1	0	-2	-3	2	-3	0	-3	3	3
126	1	1	128	138	2	4	1	3	7	7	2	1	0	1	2	-2	2	0	3	2
126	1	1	128	133	2	4	1	3	7	7	2	1	0	1	2	-2	2	0	3	2
126	1	1	122	135	2	4	1	3	7	7	2	1	0	1	2	-2	2	0	3	2
126	1	1	120	135	2	4	1	3	7	7	2	1	0	1	2	-2	2	0	3	2
126	1	1	122	128	2	4	1	3	7	7	2	1	0	1	2	-2	2	0	3	2
126	1	2	133	140	2	4	1	3	7	7	2	1	0	1	2	-2	2	0	3	2
126	1	2	126	134	2	4	1	3	7	7	2	1	0	1	2	-2	2	0	3	2
126	1	2	124	130	2	4	1	3	7	7	2	1	0	1	2	-2	2	0	3	2
126	1	2	125	144	2	4	1	3	7	7	2	1	0	1	2	-2	2	0	3	2
126	1	2	119	130	2	4	1	3	7	7	2	1	0	1	2	-2	2	0	3	2
126	1	3	127	136	2	4	1	3	7	7	2	1	0	1	2	-2	2	0	3	2
126	1	3	119	130	2	4	1	3	7	7	2	1	0	1	2	-2	2	0	3	2
126	1	3	122	132	2	4	1	3	7	7	2	1	0	1	2	-2	2	0	3	2
126	1	3	119	136	2	4	1	3	7	7	2	1	0	1	2	-2	2	0	3	2
126	1	3	118	129	2	4	1	3	7	7	2	1	0	1	2	-2	2	0	3	2
126	1	4	124	131	2	4	1	3	7	7	2	1	0	1	2	-2	2	0	3	2
126	1	4	125	131	2	4	1	3	7	7	2	1	0	1	2	-2	2	0	3	2
126	1	4	129	127	2	4	1	3	7	7	2	1	0	1	2	-2	2	0	3	2
126	1	4	122	128	2	4	1	3	7	7	2	1	0	1	2	-2	2	0	3	2
126	1	4	122	126	2	4	1	3	7	7	2	1	0	1	2	-2	2	0	3	2
126	1	5	127	135	2	4	1	3	7	7	2	1	0	1	2	-2	2	0	3	2
126	1	5	121	128	2	4	1	3	7	7	2	1	0	1	2	-2	2	0	3	2
126	1	5	125	126	2	4	1	3	7	7	2	1	0	1	2	-2	2	0	3	2
126	1	5	119	123	2	4	1	3	7	7	2	1	0	1	2	-2	2	0	3	2
126	1	5	119	121	2	4	1	3	7	7	2	1	0	1	2	-2	2	0	3	2
126	1	6	128	134	2	4	1	3	7	7	2	1	0	1	2	-2	2	0	3	2
126	1	6	124	133	2	4	1	3	7	7	2	1	0	1	2	-2	2	0	3	2
126	1	6	128	132	2	4	1	3	7	7	2	1	0	1	2	-2	2	0	3	2
126	1	6	122	149	2	4	1	3	7	7	2	1	0	1	2	-2	2	0	3	2
126	1	6	122	144	2	4	1	3	7	7	2	1	0	1	2	-2	2	0	3	2
126	1	7	124	137	2	4	1	3	7	7	2	1	0	1	2	-2	2	0	3	2
126	1	7	127	132	2	4	1	3	7	7	2	1	0	1	2	-2	2	0	3	2
126	1	7	129	134	2	4	1	3	7	7	2	1	0	1	2	-2	2	0	3	2
126	1	7	121	138	2	4	1	3	7	7	2	1	0	1	2	-2	2	0	3	2
126	1	7	118	131	2	4	1	3	7	7	2	1	0	1	2	-2	2	0	3	2
126	1	8	128	129	2	4	1	3	7	7	2	1	0	1	2	-2	2	0	3	2
126	1	8	131	133	2	4	1	3	7	7	2	1	0	1	2	-2	2	0	3	2
126	1	8	127	130	2	4	1	3	7	7	2	1	0	1	2	-2	2	0	3	2
126	1	8	124	138	2	4	1	3	7	7	2	1	0	1	2	-2	2	0	3	2
126	1	8	129	134	2	4	1	3	7	7	2	1	0	1	2	-2	2	0	3	2
126	1	9	122	132	2	4	1	3	7	7	2	1	0	1	2	-2	2	0	3	2
126	1	9	113	129	2	4	1	3	7	7	2	1	0	1	2	-2	2	0	3	2
126	1	9	117	128	2	4	1	3	7	7	2	1	0	1	2	-2	2	0	3	2
126	1	9	121	130	2	4	1	3	7	7	2	1	0	1	2	-2	2	0	3	2
126	1	9	117		2	4	1	3	7	7	2	1	0	1	2	-2	2	0	3	2
127	0	1	156	158	2	3	4	1	2	1	2	2	1	-2	3	-2	-3	1	2	3
127	0	1	149	147	2	3	4	1	2	1	2	2	1	-2	3	-2	-3	1	2	3
127	0	1	165	150	2	3	4	1	2	1	2	2	1	-2	3	-2	-3	1	2	3
127	0	1	140	154	2	3	4	1	2	1	2	2	1	-2	3	-2	-3	1	2	3
127	0	1	151	144	2	3	4	1	2	1	2	2	1	-2	3	-2	-3	1	2	3
127	0	2	151	163	2	3	4	1	2	1	2	2	1	-2	3	-2	-3	1	2	3
127	0	2	147	154	2	3	4	1	2	1	2	2	1	-2	3	-2	-3	1	2	3
127	0	2	151	155	2	3	4	1	2	1	2	2	1	-2	3	-2	-3	1	2	3
127	0	2	147	158	2	3	4	1	2	1	2	2	1	-2	3	-2	-3	1	2	3
127	0	2	149	148	2	3	4	1	2	1	2	2	1	-2	3	-2	-3	1	2	3
127	0	3	163	162	2	3	4	1	2	1	2	2	1	-2	3	-2	-3	1	2	3
127	0	3	157	151	2	3	4	1	2	1	2	2	1	-2	3	-2	-3	1	2	3
127	0	3	145	156	2	3	4	1	2	1	2	2	1	-2	3	-2	-3	1	2	3
127	0	3	156	155	2	3	4	1	2	1	2	2	1	-2	3	-2	-3	1	2	3
127	0	3	152	145	2	3	4	1	2	1	2	2	1	-2	3	-2	-3	1	2	3
127	0	4	145	158	2	3	4	1	2	1	2	2	1	-2	3	-2	-3	1	2	3
127	0	4	148	158	2	3	4	1	2	1	2	2	1	-2	3	-2	-3	1	2	3
127	0	4	158	155	2	3	4	1	2	1	2	2	1	-2	3	-2	-3	1	2	3
127	0	4	147	148	2	3	4	1	2	1	2	2	1	-2	3	-2	-3	1	2	3
127	0	4	142	148	2	3	4	1	2	1	2	2	1	-2	3	-2	-3	1	2	3
127	0	5	144	145	2	3	4	1	2	1	2	2	1	-2	3	-2	-3	1	2	3
127	0	5	145	145	2	3	4	1	2	1	2	2	1	-2	3	-2	-3	1	2	3
127	0	5	147	147	2	3	4	1	2	1	2	2	1	-2	3	-2	-3	1	2	3
127	0	5	139	107	2	3	4	1	2	1	2	2	1	-2	3	-2	-3	1	2	3
127	0	5	145	149	2	3	4	1	2	1	2	2	1	-2	3	-2	-3	1	2	3
127	0	6	148	159	2	3	4	1	2	1	2	2	1	-2	3	-2	-3	1	2	3
127	0	6	152	146	2	3	4	1	2	1	2	2	1	-2	3	-2	-3	1	2	3
127	0	6	152	157	2	3	4	1	2	1	2	2	1	-2	3	-2	-3	1	2	3
127	0	6	155	153	2	3	4	1	2	1	2	2	1	-2	3	-2	-3	1	2	3
127	0	6	158	153	2	3	4	1	2	1	2	2	1	-2	3	-2	-3	1	2	3
127	0	7	153	146	2	3	4	1	2	1	2	2	1	-2	3	-2	-3	1	2	3
127	0	7	152	152	2	3	4	1	2	1	2	2	1	-2	3	-2	-3	1	2	3
127	0	7	152	150	2	3	4	1	2	1	2	2	1	-2	3	-2	-3	1	2	3
127	0	7	144	149	2	3	4	1	2	1	2	2	1	-2	3	-2	-3	1	2	3
127	0	7	137	145	2	3	4	1	2	1	2	2	1	-2	3	-2	-3	1	2	3
127	0	8	149	152	2	3	4	1	2	1	2	2	1	-2	3	-2	-3	1	2	3
127	0	8	155	151	2	3	4	1	2	1	2	2	1	-2	3	-2	-3	1	2	3
127	0	8	148	150	2	3	4	1	2	1	2	2	1	-2	3	-2	-3	1	2	3
127	0	8	146	148	2	3	4	1	2	1	2	2	1	-2	3	-2	-3	1	2	3
127	0	8	147	148	2	3	4	1	2	1	2	2	1	-2	3	-2	-3	1	2	3
127	0	9	166	152	2	3	4	1	2	1	2	2	1	-2	3	-2	-3	1	2	3
127	0	9	157	147	2	3	4	1	2	1	2	2	1	-2	3	-2	-3	1	2	3
127	0	9	155	158	2	3	4	1	2	1	2	2	1	-2	3	-2	-3	1	2	3
127	0	9	150	153	2	3	4	1	2	1	2	2	1	-2	3	-2	-3	1	2	3
127	0	9	156	153	2	3	4	1	2	1	2	2	1	-2	3	-2	-3	1	2	3
128	0	1	121	137	2	4	1	4	7	7	-1	-1	0	-3	2	-3	-3	-2	2	-1
128	0	1	113	127	2	4	1	4	7	7	-1	-1	0	-3	2	-3	-3	-2	2	-1
128	0	1	127	125	2	4	1	4	7	7	-1	-1	0	-3	2	-3	-3	-2	2	-1
128	0	1	124	122	2	4	1	4	7	7	-1	-1	0	-3	2	-3	-3	-2	2	-1
128	0	1	109	125	2	4	1	4	7	7	-1	-1	0	-3	2	-3	-3	-2	2	-1
128	0	2	123	129	2	4	1	4	7	7	-1	-1	0	-3	2	-3	-3	-2	2	-1
128	0	2	116	122	2	4	1	4	7	7	-1	-1	0	-3	2	-3	-3	-2	2	-1
128	0	2	118	125	2	4	1	4	7	7	-1	-1	0	-3	2	-3	-3	-2	2	-1
128	0	2	118	121	2	4	1	4	7	7	-1	-1	0	-3	2	-3	-3	-2	2	-1
128	0	2	116	125	2	4	1	4	7	7	-1	-1	0	-3	2	-3	-3	-2	2	-1
128	0	3	120	133	2	4	1	4	7	7	-1	-1	0	-3	2	-3	-3	-2	2	-1
128	0	3	119	127	2	4	1	4	7	7	-1	-1	0	-3	2	-3	-3	-2	2	-1
128	0	3	109	113	2	4	1	4	7	7	-1	-1	0	-3	2	-3	-3	-2	2	-1
128	0	3	125	120	2	4	1	4	7	7	-1	-1	0	-3	2	-3	-3	-2	2	-1
128	0	3	116	125	2	4	1	4	7	7	-1	-1	0	-3	2	-3	-3	-2	2	-1
128	0	4	119	130	2	4	1	4	7	7	-1	-1	0	-3	2	-3	-3	-2	2	-1
128	0	4	114	117	2	4	1	4	7	7	-1	-1	0	-3	2	-3	-3	-2	2	-1
128	0	4	116	119	2	4	1	4	7	7	-1	-1	0	-3	2	-3	-3	-2	2	-1
128	0	4	115	120	2	4	1	4	7	7	-1	-1	0	-3	2	-3	-3	-2	2	-1
128	0	4	117	114	2	4	1	4	7	7	-1	-1	0	-3	2	-3	-3	-2	2	-1
128	0	5	117	125	2	4	1	4	7	7	-1	-1	0	-3	2	-3	-3	-2	2	-1
128	0	5	116	120	2	4	1	4	7	7	-1	-1	0	-3	2	-3	-3	-2	2	-1
128	0	5	116	122	2	4	1	4	7	7	-1	-1	0	-3	2	-3	-3	-2	2	-1
128	0	5	114	118	2	4	1	4	7	7	-1	-1	0	-3	2	-3	-3	-2	2	-1
128	0	5	118	116	2	4	1	4	7	7	-1	-1	0	-3	2	-3	-3	-2	2	-1
128	0	6	126	129	2	4	1	4	7	7	-1	-1	0	-3	2	-3	-3	-2	2	-1
128	0	6	117	126	2	4	1	4	7	7	-1	-1	0	-3	2	-3	-3	-2	2	-1
128	0	6	121	123	2	4	1	4	7	7	-1	-1	0	-3	2	-3	-3	-2	2	-1
128	0	6	125	123	2	4	1	4	7	7	-1	-1	0	-3	2	-3	-3	-2	2	-1
128	0	6	118	122	2	4	1	4	7	7	-1	-1	0	-3	2	-3	-3	-2	2	-1
128	0	7	118	132	2	4	1	4	7	7	-1	-1	0	-3	2	-3	-3	-2	2	-1
128	0	7	121	129	2	4	1	4	7	7	-1	-1	0	-3	2	-3	-3	-2	2	-1
128	0	7	125	129	2	4	1	4	7	7	-1	-1	0	-3	2	-3	-3	-2	2	-1
128	0	7	124	125	2	4	1	4	7	7	-1	-1	0	-3	2	-3	-3	-2	2	-1
128	0	7	118	122	2	4	1	4	7	7	-1	-1	0	-3	2	-3	-3	-2	2	-1
128	0	8	114	129	2	4	1	4	7	7	-1	-1	0	-3	2	-3	-3	-2	2	-1
128	0	8	122	122	2	4	1	4	7	7	-1	-1	0	-3	2	-3	-3	-2	2	-1
128	0	8	114	118	2	4	1	4	7	7	-1	-1	0	-3	2	-3	-3	-2	2	-1
128	0	8	119	127	2	4	1	4	7	7	-1	-1	0	-3	2	-3	-3	-2	2	-1
128	0	8	119	132	2	4	1	4	7	7	-1	-1	0	-3	2	-3	-3	-2	2	-1
128	0	9	105	150	2	4	1	4	7	7	-1	-1	0	-3	2	-3	-3	-2	2	-1
128	0	9	118	124	2	4	1	4	7	7	-1	-1	0	-3	2	-3	-3	-2	2	-1
128	0	9	116	118	2	4	1	4	7	7	-1	-1	0	-3	2	-3	-3	-2	2	-1
128	0	9	109	116	2	4	1	4	7	7	-1	-1	0	-3	2	-3	-3	-2	2	-1
128	0	9	114	115	2	4	1	4	7	7	-1	-1	0	-3	2	-3	-3	-2	2	-1
129	0	1	117	136	2	4	4	1	7	5	2	1	2	1	2	3	0	0	1	3
129	0	1	110	129	2	4	4	1	7	5	2	1	2	1	2	3	0	0	1	3
129	0	1	106	122	2	4	4	1	7	5	2	1	2	1	2	3	0	0	1	3
129	0	1	108	121	2	4	4	1	7	5	2	1	2	1	2	3	0	0	1	3
129	0	1	105	122	2	4	4	1	7	5	2	1	2	1	2	3	0	0	1	3
129	0	2	107	138	2	4	4	1	7	5	2	1	2	1	2	3	0	0	1	3
129	0	2	103	136	2	4	4	1	7	5	2	1	2	1	2	3	0	0	1	3
129	0	2	101	128	2	4	4	1	7	5	2	1	2	1	2	3	0	0	1	3
129	0	2	106	135	2	4	4	1	7	5	2	1	2	1	2	3	0	0	1	3
129	0	2	99	130	2	4	4	1	7	5	2	1	2	1	2	3	0	0	1	3
129	0	3	112	133	2	4	4	1	7	5	2	1	2	1	2	3	0	0	1	3
129	0	3	105	134	2	4	4	1	7	5	2	1	2	1	2	3	0	0	1	3
129	0	3	108	139	2	4	4	1	7	5	2	1	2	1	2	3	0	0	1	3
129	0	3	107	128	2	4	4	1	7	5	2	1	2	1	2	3	0	0	1	3
129	0	3	105	124	2	4	4	1	7	5	2	1	2	1	2	3	0	0	1	3
129	0	4	103	125	2	4	4	1	7	5	2	1	2	1	2	3	0	0	1	3
129	0	4	100	128	2	4	4	1	7	5	2	1	2	1	2	3	0	0	1	3
129	0	4	101	123	2	4	4	1	7	5	2	1	2	1	2	3	0	0	1	3
129	0	4	97	126	2	4	4	1	7	5	2	1	2	1	2	3	0	0	1	3
129	0	4	101	119	2	4	4	1	7	5	2	1	2	1	2	3	0	0	1	3
129	0	5	109	132	2	4	4	1	7	5	2	1	2	1	2	3	0	0	1	3
129	0	5	96	119	2	4	4	1	7	5	2	1	2	1	2	3	0	0	1	3
129	0	5	95	128	2	4	4	1	7	5	2	1	2	1	2	3	0	0	1	3
129	0	5	99	120	2	4	4	1	7	5	2	1	2	1	2	3	0	0	1	3
129	0	5	96	119	2	4	4	1	7	5	2	1	2	1	2	3	0	0	1	3
129	0	6	106	131	2	4	4	1	7	5	2	1	2	1	2	3	0	0	1	3
129	0	6	95	126	2	4	4	1	7	5	2	1	2	1	2	3	0	0	1	3
129	0	6	101	127	2	4	4	1	7	5	2	1	2	1	2	3	0	0	1	3
129	0	6	100	125	2	4	4	1	7	5	2	1	2	1	2	3	0	0	1	3
129	0	6	103	123	2	4	4	1	7	5	2	1	2	1	2	3	0	0	1	3
129	0	7	105	125	2	4	4	1	7	5	2	1	2	1	2	3	0	0	1	3
129	0	7	102	126	2	4	4	1	7	5	2	1	2	1	2	3	0	0	1	3
129	0	7	110	125	2	4	4	1	7	5	2	1	2	1	2	3	0	0	1	3
129	0	7	100	121	2	4	4	1	7	5	2	1	2	1	2	3	0	0	1	3
129	0	7	106		2	4	4	1	7	5	2	1	2	1	2	3	0	0	1	3
129	0	8	105	127	2	4	4	1	7	5	2	1	2	1	2	3	0	0	1	3
129	0	8	103	136	2	4	4	1	7	5	2	1	2	1	2	3	0	0	1	3
129	0	8	137	132	2	4	4	1	7	5	2	1	2	1	2	3	0	0	1	3
129	0	8	102	128	2	4	4	1	7	5	2	1	2	1	2	3	0	0	1	3
129	0	8	103	129	2	4	4	1	7	5	2	1	2	1	2	3	0	0	1	3
129	0	9	114	129	2	4	4	1	7	5	2	1	2	1	2	3	0	0	1	3
129	0	9	112	129	2	4	4	1	7	5	2	1	2	1	2	3	0	0	1	3
129	0	9	111	128	2	4	4	1	7	5	2	1	2	1	2	3	0	0	1	3
129	0	9	108	122	2	4	4	1	7	5	2	1	2	1	2	3	0	0	1	3
129	0	9	109	130	2	4	4	1	7	5	2	1	2	1	2	3	0	0	1	3
130	1	1	137	136	2	5	5	2	7	3	3	3	3	-1	3	2	1	2	3	2
130	1	1	125	129	2	5	5	2	7	3	3	3	3	-1	3	2	1	2	3	2
130	1	1	128	122	2	5	5	2	7	3	3	3	3	-1	3	2	1	2	3	2
130	1	1	141	123	2	5	5	2	7	3	3	3	3	-1	3	2	1	2	3	2
130	1	1	135	120	2	5	5	2	7	3	3	3	3	-1	3	2	1	2	3	2
130	1	2	145	139	2	5	5	2	7	3	3	3	3	-1	3	2	1	2	3	2
130	1	2	130	136	2	5	5	2	7	3	3	3	3	-1	3	2	1	2	3	2
130	1	2	132	127	2	5	5	2	7	3	3	3	3	-1	3	2	1	2	3	2
130	1	2	146	135	2	5	5	2	7	3	3	3	3	-1	3	2	1	2	3	2
130	1	2	144	126	2	5	5	2	7	3	3	3	3	-1	3	2	1	2	3	2
130	1	3	135	133	2	5	5	2	7	3	3	3	3	-1	3	2	1	2	3	2
130	1	3	138	134	2	5	5	2	7	3	3	3	3	-1	3	2	1	2	3	2
130	1	3	129	139	2	5	5	2	7	3	3	3	3	-1	3	2	1	2	3	2
130	1	3	154	128	2	5	5	2	7	3	3	3	3	-1	3	2	1	2	3	2
130	1	3	129	124	2	5	5	2	7	3	3	3	3	-1	3	2	1	2	3	2
130	1	4	130	125	2	5	5	2	7	3	3	3	3	-1	3	2	1	2	3	2
130	1	4	125	128	2	5	5	2	7	3	3	3	3	-1	3	2	1	2	3	2
130	1	4	126	123	2	5	5	2	7	3	3	3	3	-1	3	2	1	2	3	2
130	1	4	136	127	2	5	5	2	7	3	3	3	3	-1	3	2	1	2	3	2
130	1	4	129	119	2	5	5	2	7	3	3	3	3	-1	3	2	1	2	3	2
130	1	5	129	128	2	5	5	2	7	3	3	3	3	-1	3	2	1	2	3	2
130	1	5	125	118	2	5	5	2	7	3	3	3	3	-1	3	2	1	2	3	2
130	1	5	125	128	2	5	5	2	7	3	3	3	3	-1	3	2	1	2	3	2
130	1	5	143	122	2	5	5	2	7	3	3	3	3	-1	3	2	1	2	3	2
130	1	5	178	120	2	5	5	2	7	3	3	3	3	-1	3	2	1	2	3	2
130	1	6	128	130	2	5	5	2	7	3	3	3	3	-1	3	2	1	2	3	2
130	1	6	127	128	2	5	5	2	7	3	3	3	3	-1	3	2	1	2	3	2
130	1	6	125	127	2	5	5	2	7	3	3	3	3	-1	3	2	1	2	3	2
130	1	6	144	126	2	5	5	2	7	3	3	3	3	-1	3	2	1	2	3	2
130	1	6	135	122	2	5	5	2	7	3	3	3	3	-1	3	2	1	2	3	2
130	1	7	131	125	2	5	5	2	7	3	3	3	3	-1	3	2	1	2	3	2
130	1	7	130	125	2	5	5	2	7	3	3	3	3	-1	3	2	1	2	3	2
130	1	7	139	124	2	5	5	2	7	3	3	3	3	-1	3	2	1	2	3	2
130	1	7	141	120	2	5	5	2	7	3	3	3	3	-1	3	2	1	2	3	2
130	1	7	135	146	2	5	5	2	7	3	3	3	3	-1	3	2	1	2	3	2
130	1	8	139	131	2	5	5	2	7	3	3	3	3	-1	3	2	1	2	3	2
130	1	8	134	135	2	5	5	2	7	3	3	3	3	-1	3	2	1	2	3	2
130	1	8	149	132	2	5	5	2	7	3	3	3	3	-1	3	2	1	2	3	2
130	1	8	142	128	2	5	5	2	7	3	3	3	3	-1	3	2	1	2	3	2
130	1	8	143	128	2	5	5	2	7	3	3	3	3	-1	3	2	1	2	3	2
130	1	9	130	127	2	5	5	2	7	3	3	3	3	-1	3	2	1	2	3	2
130	1	9	126	128	2	5	5	2	7	3	3	3	3	-1	3	2	1	2	3	2
130	1	9	145	129	2	5	5	2	7	3	3	3	3	-1	3	2	1	2	3	2
130	1	9	132	122	2	5	5	2	7	3	3	3	3	-1	3	2	1	2	3	2
130	1	9	133	130	2	5	5	2	7	3	3	3	3	-1	3	2	1	2	3	2
131	0	1	116	113	2	4	3	4	3	2	1	-1	1	-3	1	2	0	-3	1	2
131	0	1	113	111	2	4	3	4	3	2	1	-1	1	-3	1	2	0	-3	1	2
131	0	1	112	112	2	4	3	4	3	2	1	-1	1	-3	1	2	0	-3	1	2
131	0	1	110	110	2	4	3	4	3	2	1	-1	1	-3	1	2	0	-3	1	2
131	0	1	114	111	2	4	3	4	3	2	1	-1	1	-3	1	2	0	-3	1	2
131	0	2	115	118	2	4	3	4	3	2	1	-1	1	-3	1	2	0	-3	1	2
131	0	2	112	113	2	4	3	4	3	2	1	-1	1	-3	1	2	0	-3	1	2
131	0	2	116	111	2	4	3	4	3	2	1	-1	1	-3	1	2	0	-3	1	2
131	0	2	112	111	2	4	3	4	3	2	1	-1	1	-3	1	2	0	-3	1	2
131	0	2	110	107	2	4	3	4	3	2	1	-1	1	-3	1	2	0	-3	1	2
131	0	3	113	113	2	4	3	4	3	2	1	-1	1	-3	1	2	0	-3	1	2
131	0	3	112	111	2	4	3	4	3	2	1	-1	1	-3	1	2	0	-3	1	2
131	0	3	112	107	2	4	3	4	3	2	1	-1	1	-3	1	2	0	-3	1	2
131	0	3	112	113	2	4	3	4	3	2	1	-1	1	-3	1	2	0	-3	1	2
131	0	3	110	112	2	4	3	4	3	2	1	-1	1	-3	1	2	0	-3	1	2
131	0	4	111	113	2	4	3	4	3	2	1	-1	1	-3	1	2	0	-3	1	2
131	0	4	114	111	2	4	3	4	3	2	1	-1	1	-3	1	2	0	-3	1	2
131	0	4	111	110	2	4	3	4	3	2	1	-1	1	-3	1	2	0	-3	1	2
131	0	4	114	108	2	4	3	4	3	2	1	-1	1	-3	1	2	0	-3	1	2
131	0	4	114	107	2	4	3	4	3	2	1	-1	1	-3	1	2	0	-3	1	2
131	0	5	109	110	2	4	3	4	3	2	1	-1	1	-3	1	2	0	-3	1	2
131	0	5	110	110	2	4	3	4	3	2	1	-1	1	-3	1	2	0	-3	1	2
131	0	5	110	105	2	4	3	4	3	2	1	-1	1	-3	1	2	0	-3	1	2
131	0	5	111	109	2	4	3	4	3	2	1	-1	1	-3	1	2	0	-3	1	2
131	0	5	112	105	2	4	3	4	3	2	1	-1	1	-3	1	2	0	-3	1	2
131	0	6	110	115	2	4	3	4	3	2	1	-1	1	-3	1	2	0	-3	1	2
131	0	6	111	115	2	4	3	4	3	2	1	-1	1	-3	1	2	0	-3	1	2
131	0	6	112	110	2	4	3	4	3	2	1	-1	1	-3	1	2	0	-3	1	2
131	0	6	107	108	2	4	3	4	3	2	1	-1	1	-3	1	2	0	-3	1	2
131	0	6	114	104	2	4	3	4	3	2	1	-1	1	-3	1	2	0	-3	1	2
131	0	7	115	113	2	4	3	4	3	2	1	-1	1	-3	1	2	0	-3	1	2
131	0	7	118	109	2	4	3	4	3	2	1	-1	1	-3	1	2	0	-3	1	2
131	0	7	116	110	2	4	3	4	3	2	1	-1	1	-3	1	2	0	-3	1	2
131	0	7	112	108	2	4	3	4	3	2	1	-1	1	-3	1	2	0	-3	1	2
131	0	7	111	110	2	4	3	4	3	2	1	-1	1	-3	1	2	0	-3	1	2
131	0	8	112	116	2	4	3	4	3	2	1	-1	1	-3	1	2	0	-3	1	2
131	0	8	113	110	2	4	3	4	3	2	1	-1	1	-3	1	2	0	-3	1	2
131	0	8	117	111	2	4	3	4	3	2	1	-1	1	-3	1	2	0	-3	1	2
131	0	8	109	109	2	4	3	4	3	2	1	-1	1	-3	1	2	0	-3	1	2
131	0	8	117		2	4	3	4	3	2	1	-1	1	-3	1	2	0	-3	1	2
131	0	9	125	109	2	4	3	4	3	2	1	-1	1	-3	1	2	0	-3	1	2
131	0	9	111	112	2	4	3	4	3	2	1	-1	1	-3	1	2	0	-3	1	2
131	0	9	108	115	2	4	3	4	3	2	1	-1	1	-3	1	2	0	-3	1	2
131	0	9	107	117	2	4	3	4	3	2	1	-1	1	-3	1	2	0	-3	1	2
131	0	9	108	106	2	4	3	4	3	2	1	-1	1	-3	1	2	0	-3	1	2
132	0	1	112	106	2	3	1	7	7	5	1	1	-1	-2	1	1	-2	-3	2	1
132	0	1	105	99	2	3	1	7	7	5	1	1	-1	-2	1	1	-2	-3	2	1
132	0	1	112	103	2	3	1	7	7	5	1	1	-1	-2	1	1	-2	-3	2	1
132	0	1	113	105	2	3	1	7	7	5	1	1	-1	-2	1	1	-2	-3	2	1
132	0	1	116	103	2	3	1	7	7	5	1	1	-1	-2	1	1	-2	-3	2	1
132	0	2	112	109	2	3	1	7	7	5	1	1	-1	-2	1	1	-2	-3	2	1
132	0	2	110	106	2	3	1	7	7	5	1	1	-1	-2	1	1	-2	-3	2	1
132	0	2	114	108	2	3	1	7	7	5	1	1	-1	-2	1	1	-2	-3	2	1
132	0	2	117	105	2	3	1	7	7	5	1	1	-1	-2	1	1	-2	-3	2	1
132	0	2	114	105	2	3	1	7	7	5	1	1	-1	-2	1	1	-2	-3	2	1
132	0	3	111	104	2	3	1	7	7	5	1	1	-1	-2	1	1	-2	-3	2	1
132	0	3	113	102	2	3	1	7	7	5	1	1	-1	-2	1	1	-2	-3	2	1
132	0	3	118	103	2	3	1	7	7	5	1	1	-1	-2	1	1	-2	-3	2	1
132	0	3	112	98	2	3	1	7	7	5	1	1	-1	-2	1	1	-2	-3	2	1
132	0	3	118	104	2	3	1	7	7	5	1	1	-1	-2	1	1	-2	-3	2	1
132	0	4	113	104	2	3	1	7	7	5	1	1	-1	-2	1	1	-2	-3	2	1
132	0	4	111	101	2	3	1	7	7	5	1	1	-1	-2	1	1	-2	-3	2	1
132	0	4	113	106	2	3	1	7	7	5	1	1	-1	-2	1	1	-2	-3	2	1
132	0	4	113	107	2	3	1	7	7	5	1	1	-1	-2	1	1	-2	-3	2	1
132	0	4	115	100	2	3	1	7	7	5	1	1	-1	-2	1	1	-2	-3	2	1
132	0	5	109	102	2	3	1	7	7	5	1	1	-1	-2	1	1	-2	-3	2	1
132	0	5	109	100	2	3	1	7	7	5	1	1	-1	-2	1	1	-2	-3	2	1
132	0	5	107	104	2	3	1	7	7	5	1	1	-1	-2	1	1	-2	-3	2	1
132	0	5	110	103	2	3	1	7	7	5	1	1	-1	-2	1	1	-2	-3	2	1
132	0	5	112	103	2	3	1	7	7	5	1	1	-1	-2	1	1	-2	-3	2	1
132	0	6	117	101	2	3	1	7	7	5	1	1	-1	-2	1	1	-2	-3	2	1
132	0	6	117	102	2	3	1	7	7	5	1	1	-1	-2	1	1	-2	-3	2	1
132	0	6	115	105	2	3	1	7	7	5	1	1	-1	-2	1	1	-2	-3	2	1
132	0	6	114	106	2	3	1	7	7	5	1	1	-1	-2	1	1	-2	-3	2	1
132	0	6	112	106	2	3	1	7	7	5	1	1	-1	-2	1	1	-2	-3	2	1
132	0	7	118	103	2	3	1	7	7	5	1	1	-1	-2	1	1	-2	-3	2	1
132	0	7	116	106	2	3	1	7	7	5	1	1	-1	-2	1	1	-2	-3	2	1
132	0	7	114	107	2	3	1	7	7	5	1	1	-1	-2	1	1	-2	-3	2	1
132	0	7	116	158	2	3	1	7	7	5	1	1	-1	-2	1	1	-2	-3	2	1
132	0	7	112	106	2	3	1	7	7	5	1	1	-1	-2	1	1	-2	-3	2	1
132	0	8	118	107	2	3	1	7	7	5	1	1	-1	-2	1	1	-2	-3	2	1
132	0	8	113	105	2	3	1	7	7	5	1	1	-1	-2	1	1	-2	-3	2	1
132	0	8	110	107	2	3	1	7	7	5	1	1	-1	-2	1	1	-2	-3	2	1
132	0	8	116	98	2	3	1	7	7	5	1	1	-1	-2	1	1	-2	-3	2	1
132	0	8	114	104	2	3	1	7	7	5	1	1	-1	-2	1	1	-2	-3	2	1
132	0	9	110	105	2	3	1	7	7	5	1	1	-1	-2	1	1	-2	-3	2	1
132	0	9	114	105	2	3	1	7	7	5	1	1	-1	-2	1	1	-2	-3	2	1
132	0	9	112	107	2	3	1	7	7	5	1	1	-1	-2	1	1	-2	-3	2	1
132	0	9	117	106	2	3	1	7	7	5	1	1	-1	-2	1	1	-2	-3	2	1
132	0	9	118	100	2	3	1	7	7	5	1	1	-1	-2	1	1	-2	-3	2	1
133	0	1	111	116	2	6	7	7	7	7	3	1	3	-3	3	3	-2	-3	-2	3
133	0	1	122	114	2	6	7	7	7	7	3	1	3	-3	3	3	-2	-3	-2	3
133	0	1	104	109	2	6	7	7	7	7	3	1	3	-3	3	3	-2	-3	-2	3
133	0	1	127	119	2	6	7	7	7	7	3	1	3	-3	3	3	-2	-3	-2	3
133	0	1	114	113	2	6	7	7	7	7	3	1	3	-3	3	3	-2	-3	-2	3
133	0	2	113	107	2	6	7	7	7	7	3	1	3	-3	3	3	-2	-3	-2	3
133	0	2	101	115	2	6	7	7	7	7	3	1	3	-3	3	3	-2	-3	-2	3
133	0	2	108	118	2	6	7	7	7	7	3	1	3	-3	3	3	-2	-3	-2	3
133	0	2	131	126	2	6	7	7	7	7	3	1	3	-3	3	3	-2	-3	-2	3
133	0	2	116	111	2	6	7	7	7	7	3	1	3	-3	3	3	-2	-3	-2	3
133	0	3	106	135	2	6	7	7	7	7	3	1	3	-3	3	3	-2	-3	-2	3
133	0	3	114	116	2	6	7	7	7	7	3	1	3	-3	3	3	-2	-3	-2	3
133	0	3	124	113	2	6	7	7	7	7	3	1	3	-3	3	3	-2	-3	-2	3
133	0	3	127	117	2	6	7	7	7	7	3	1	3	-3	3	3	-2	-3	-2	3
133	0	3	124	121	2	6	7	7	7	7	3	1	3	-3	3	3	-2	-3	-2	3
133	0	4	106	129	2	6	7	7	7	7	3	1	3	-3	3	3	-2	-3	-2	3
133	0	4	98	115	2	6	7	7	7	7	3	1	3	-3	3	3	-2	-3	-2	3
133	0	4	106	104	2	6	7	7	7	7	3	1	3	-3	3	3	-2	-3	-2	3
133	0	4	118	115	2	6	7	7	7	7	3	1	3	-3	3	3	-2	-3	-2	3
133	0	4	116	111	2	6	7	7	7	7	3	1	3	-3	3	3	-2	-3	-2	3
133	0	5	109	115	2	6	7	7	7	7	3	1	3	-3	3	3	-2	-3	-2	3
133	0	5	104	113	2	6	7	7	7	7	3	1	3	-3	3	3	-2	-3	-2	3
133	0	5	93	110	2	6	7	7	7	7	3	1	3	-3	3	3	-2	-3	-2	3
133	0	5	134	113	2	6	7	7	7	7	3	1	3	-3	3	3	-2	-3	-2	3
133	0	5	119	116	2	6	7	7	7	7	3	1	3	-3	3	3	-2	-3	-2	3
133	0	6	100	143	2	6	7	7	7	7	3	1	3	-3	3	3	-2	-3	-2	3
133	0	6	119	125	2	6	7	7	7	7	3	1	3	-3	3	3	-2	-3	-2	3
133	0	6	107	110	2	6	7	7	7	7	3	1	3	-3	3	3	-2	-3	-2	3
133	0	6	119	116	2	6	7	7	7	7	3	1	3	-3	3	3	-2	-3	-2	3
133	0	6	130	105	2	6	7	7	7	7	3	1	3	-3	3	3	-2	-3	-2	3
133	0	7	109	112	2	6	7	7	7	7	3	1	3	-3	3	3	-2	-3	-2	3
133	0	7	103	115	2	6	7	7	7	7	3	1	3	-3	3	3	-2	-3	-2	3
133	0	7	99	107	2	6	7	7	7	7	3	1	3	-3	3	3	-2	-3	-2	3
133	0	7	116	108	2	6	7	7	7	7	3	1	3	-3	3	3	-2	-3	-2	3
133	0	7	128	125	2	6	7	7	7	7	3	1	3	-3	3	3	-2	-3	-2	3
133	0	8	109	110	2	6	7	7	7	7	3	1	3	-3	3	3	-2	-3	-2	3
133	0	8	110	123	2	6	7	7	7	7	3	1	3	-3	3	3	-2	-3	-2	3
133	0	8	118	115	2	6	7	7	7	7	3	1	3	-3	3	3	-2	-3	-2	3
133	0	8	119	112	2	6	7	7	7	7	3	1	3	-3	3	3	-2	-3	-2	3
133	0	8	125	112	2	6	7	7	7	7	3	1	3	-3	3	3	-2	-3	-2	3
133	0	9	115	115	2	6	7	7	7	7	3	1	3	-3	3	3	-2	-3	-2	3
133	0	9	99	120	2	6	7	7	7	7	3	1	3	-3	3	3	-2	-3	-2	3
133	0	9	125	107	2	6	7	7	7	7	3	1	3	-3	3	3	-2	-3	-2	3
133	0	9	123	102	2	6	7	7	7	7	3	1	3	-3	3	3	-2	-3	-2	3
133	0	9	134	105	2	6	7	7	7	7	3	1	3	-3	3	3	-2	-3	-2	3
134	0	1	165	115	2	3	2	5	4	3	-1	-1	-1	-1	-1	3	3	-3	3	3
134	0	1	147	108	2	3	2	5	4	3	-1	-1	-1	-1	-1	3	3	-3	3	3
134	0	1	161	118	2	3	2	5	4	3	-1	-1	-1	-1	-1	3	3	-3	3	3
134	0	1	156	114	2	3	2	5	4	3	-1	-1	-1	-1	-1	3	3	-3	3	3
134	0	1	168	114	2	3	2	5	4	3	-1	-1	-1	-1	-1	3	3	-3	3	3
134	0	2	154	109	2	3	2	5	4	3	-1	-1	-1	-1	-1	3	3	-3	3	3
134	0	2	158	112	2	3	2	5	4	3	-1	-1	-1	-1	-1	3	3	-3	3	3
134	0	2	147	111	2	3	2	5	4	3	-1	-1	-1	-1	-1	3	3	-3	3	3
134	0	2	152	123	2	3	2	5	4	3	-1	-1	-1	-1	-1	3	3	-3	3	3
134	0	2	165	116	2	3	2	5	4	3	-1	-1	-1	-1	-1	3	3	-3	3	3
134	0	3	142	125	2	3	2	5	4	3	-1	-1	-1	-1	-1	3	3	-3	3	3
134	0	3	167	113	2	3	2	5	4	3	-1	-1	-1	-1	-1	3	3	-3	3	3
134	0	3	155	112	2	3	2	5	4	3	-1	-1	-1	-1	-1	3	3	-3	3	3
134	0	3	162	117	2	3	2	5	4	3	-1	-1	-1	-1	-1	3	3	-3	3	3
134	0	3	162	115	2	3	2	5	4	3	-1	-1	-1	-1	-1	3	3	-3	3	3
134	0	4	151	110	2	3	2	5	4	3	-1	-1	-1	-1	-1	3	3	-3	3	3
134	0	4	158	108	2	3	2	5	4	3	-1	-1	-1	-1	-1	3	3	-3	3	3
134	0	4	153	112	2	3	2	5	4	3	-1	-1	-1	-1	-1	3	3	-3	3	3
134	0	4	154	114	2	3	2	5	4	3	-1	-1	-1	-1	-1	3	3	-3	3	3
134	0	4	154	114	2	3	2	5	4	3	-1	-1	-1	-1	-1	3	3	-3	3	3
134	0	5	143	115	2	3	2	5	4	3	-1	-1	-1	-1	-1	3	3	-3	3	3
134	0	5	167	111	2	3	2	5	4	3	-1	-1	-1	-1	-1	3	3	-3	3	3
134	0	5	159	116	2	3	2	5	4	3	-1	-1	-1	-1	-1	3	3	-3	3	3
134	0	5	153	123	2	3	2	5	4	3	-1	-1	-1	-1	-1	3	3	-3	3	3
134	0	5	149	122	2	3	2	5	4	3	-1	-1	-1	-1	-1	3	3	-3	3	3
134	0	6	144	116	2	3	2	5	4	3	-1	-1	-1	-1	-1	3	3	-3	3	3
134	0	6	166	122	2	3	2	5	4	3	-1	-1	-1	-1	-1	3	3	-3	3	3
134	0	6	171	117	2	3	2	5	4	3	-1	-1	-1	-1	-1	3	3	-3	3	3
134	0	6	154	119	2	3	2	5	4	3	-1	-1	-1	-1	-1	3	3	-3	3	3
134	0	6	142	121	2	3	2	5	4	3	-1	-1	-1	-1	-1	3	3	-3	3	3
134	0	7	135	111	2	3	2	5	4	3	-1	-1	-1	-1	-1	3	3	-3	3	3
134	0	7	155	119	2	3	2	5	4	3	-1	-1	-1	-1	-1	3	3	-3	3	3
134	0	7	156	117	2	3	2	5	4	3	-1	-1	-1	-1	-1	3	3	-3	3	3
134	0	7	157	113	2	3	2	5	4	3	-1	-1	-1	-1	-1	3	3	-3	3	3
134	0	7	152	115	2	3	2	5	4	3	-1	-1	-1	-1	-1	3	3	-3	3	3
134	0	8	155	120	2	3	2	5	4	3	-1	-1	-1	-1	-1	3	3	-3	3	3
134	0	8	158	118	2	3	2	5	4	3	-1	-1	-1	-1	-1	3	3	-3	3	3
134	0	8	159	117	2	3	2	5	4	3	-1	-1	-1	-1	-1	3	3	-3	3	3
134	0	8	155	112	2	3	2	5	4	3	-1	-1	-1	-1	-1	3	3	-3	3	3
134	0	8	159	115	2	3	2	5	4	3	-1	-1	-1	-1	-1	3	3	-3	3	3
134	0	9	156	111	2	3	2	5	4	3	-1	-1	-1	-1	-1	3	3	-3	3	3
134	0	9	166	124	2	3	2	5	4	3	-1	-1	-1	-1	-1	3	3	-3	3	3
134	0	9	160	121	2	3	2	5	4	3	-1	-1	-1	-1	-1	3	3	-3	3	3
134	0	9	172	121	2	3	2	5	4	3	-1	-1	-1	-1	-1	3	3	-3	3	3
134	0	9	169		2	3	2	5	4	3	-1	-1	-1	-1	-1	3	3	-3	3	3
135	0	1	105	101	2	5	3	2	7	3	-1	-2	-3	-3	1	2	-3	-2	2	-3
135	0	1	110	118	2	5	3	2	7	3	-1	-2	-3	-3	1	2	-3	-2	2	-3
135	0	1	109	99	2	5	3	2	7	3	-1	-2	-3	-3	1	2	-3	-2	2	-3
135	0	1	104	93	2	5	3	2	7	3	-1	-2	-3	-3	1	2	-3	-2	2	-3
135	0	1	103	91	2	5	3	2	7	3	-1	-2	-3	-3	1	2	-3	-2	2	-3
135	0	2	96	96	2	5	3	2	7	3	-1	-2	-3	-3	1	2	-3	-2	2	-3
135	0	2	101	89	2	5	3	2	7	3	-1	-2	-3	-3	1	2	-3	-2	2	-3
135	0	2	97	93	2	5	3	2	7	3	-1	-2	-3	-3	1	2	-3	-2	2	-3
135	0	2	90	88	2	5	3	2	7	3	-1	-2	-3	-3	1	2	-3	-2	2	-3
135	0	2	90	90	2	5	3	2	7	3	-1	-2	-3	-3	1	2	-3	-2	2	-3
135	0	3	120	103	2	5	3	2	7	3	-1	-2	-3	-3	1	2	-3	-2	2	-3
135	0	3	102	93	2	5	3	2	7	3	-1	-2	-3	-3	1	2	-3	-2	2	-3
135	0	3	99	95	2	5	3	2	7	3	-1	-2	-3	-3	1	2	-3	-2	2	-3
135	0	3	95	103	2	5	3	2	7	3	-1	-2	-3	-3	1	2	-3	-2	2	-3
135	0	3	92	96	2	5	3	2	7	3	-1	-2	-3	-3	1	2	-3	-2	2	-3
135	0	4	102	98	2	5	3	2	7	3	-1	-2	-3	-3	1	2	-3	-2	2	-3
135	0	4	100	89	2	5	3	2	7	3	-1	-2	-3	-3	1	2	-3	-2	2	-3
135	0	4	99	93	2	5	3	2	7	3	-1	-2	-3	-3	1	2	-3	-2	2	-3
135	0	4	98	91	2	5	3	2	7	3	-1	-2	-3	-3	1	2	-3	-2	2	-3
135	0	4	96	88	2	5	3	2	7	3	-1	-2	-3	-3	1	2	-3	-2	2	-3
135	0	5	96	87	2	5	3	2	7	3	-1	-2	-3	-3	1	2	-3	-2	2	-3
135	0	5	105	88	2	5	3	2	7	3	-1	-2	-3	-3	1	2	-3	-2	2	-3
135	0	5	99	92	2	5	3	2	7	3	-1	-2	-3	-3	1	2	-3	-2	2	-3
135	0	5	93	94	2	5	3	2	7	3	-1	-2	-3	-3	1	2	-3	-2	2	-3
135	0	5	96	95	2	5	3	2	7	3	-1	-2	-3	-3	1	2	-3	-2	2	-3
135	0	6	95	88	2	5	3	2	7	3	-1	-2	-3	-3	1	2	-3	-2	2	-3
135	0	6	98	83	2	5	3	2	7	3	-1	-2	-3	-3	1	2	-3	-2	2	-3
135	0	6	91	86	2	5	3	2	7	3	-1	-2	-3	-3	1	2	-3	-2	2	-3
135	0	6	95	90	2	5	3	2	7	3	-1	-2	-3	-3	1	2	-3	-2	2	-3
135	0	6	91	90	2	5	3	2	7	3	-1	-2	-3	-3	1	2	-3	-2	2	-3
135	0	7	109	88	2	5	3	2	7	3	-1	-2	-3	-3	1	2	-3	-2	2	-3
135	0	7	104	85	2	5	3	2	7	3	-1	-2	-3	-3	1	2	-3	-2	2	-3
135	0	7	102	93	2	5	3	2	7	3	-1	-2	-3	-3	1	2	-3	-2	2	-3
135	0	7	98	97	2	5	3	2	7	3	-1	-2	-3	-3	1	2	-3	-2	2	-3
135	0	7	97	94	2	5	3	2	7	3	-1	-2	-3	-3	1	2	-3	-2	2	-3
135	0	8	108	92	2	5	3	2	7	3	-1	-2	-3	-3	1	2	-3	-2	2	-3
135	0	8	102	102	2	5	3	2	7	3	-1	-2	-3	-3	1	2	-3	-2	2	-3
135	0	8	87	85	2	5	3	2	7	3	-1	-2	-3	-3	1	2	-3	-2	2	-3
135	0	8	91	90	2	5	3	2	7	3	-1	-2	-3	-3	1	2	-3	-2	2	-3
135	0	8	101		2	5	3	2	7	3	-1	-2	-3	-3	1	2	-3	-2	2	-3
135	0	9	116	140	2	5	3	2	7	3	-1	-2	-3	-3	1	2	-3	-2	2	-3
135	0	9	110	88	2	5	3	2	7	3	-1	-2	-3	-3	1	2	-3	-2	2	-3
135	0	9	98	97	2	5	3	2	7	3	-1	-2	-3	-3	1	2	-3	-2	2	-3
135	0	9	104	93	2	5	3	2	7	3	-1	-2	-3	-3	1	2	-3	-2	2	-3
135	0	9	103	92	2	5	3	2	7	3	-1	-2	-3	-3	1	2	-3	-2	2	-3
136	0	1	96	97	2	2	1	7	7	3	0	1	1	0	2	2	1	-2	-1	3
136	0	1	125	86	2	2	1	7	7	3	0	1	1	0	2	2	1	-2	-1	3
136	0	1	113	92	2	2	1	7	7	3	0	1	1	0	2	2	1	-2	-1	3
136	0	1	115	95	2	2	1	7	7	3	0	1	1	0	2	2	1	-2	-1	3
136	0	1	111	83	2	2	1	7	7	3	0	1	1	0	2	2	1	-2	-1	3
136	0	2	116	89	2	2	1	7	7	3	0	1	1	0	2	2	1	-2	-1	3
136	0	2	115	92	2	2	1	7	7	3	0	1	1	0	2	2	1	-2	-1	3
136	0	2	118	93	2	2	1	7	7	3	0	1	1	0	2	2	1	-2	-1	3
136	0	2	123	89	2	2	1	7	7	3	0	1	1	0	2	2	1	-2	-1	3
136	0	2	121	93	2	2	1	7	7	3	0	1	1	0	2	2	1	-2	-1	3
136	0	3	108	93	2	2	1	7	7	3	0	1	1	0	2	2	1	-2	-1	3
136	0	3	101	89	2	2	1	7	7	3	0	1	1	0	2	2	1	-2	-1	3
136	0	3	103	95	2	2	1	7	7	3	0	1	1	0	2	2	1	-2	-1	3
136	0	3	113	95	2	2	1	7	7	3	0	1	1	0	2	2	1	-2	-1	3
136	0	3	102	94	2	2	1	7	7	3	0	1	1	0	2	2	1	-2	-1	3
136	0	4	113	87	2	2	1	7	7	3	0	1	1	0	2	2	1	-2	-1	3
136	0	4	118	86	2	2	1	7	7	3	0	1	1	0	2	2	1	-2	-1	3
136	0	4	113	89	2	2	1	7	7	3	0	1	1	0	2	2	1	-2	-1	3
136	0	4	112	86	2	2	1	7	7	3	0	1	1	0	2	2	1	-2	-1	3
136	0	4	112	84	2	2	1	7	7	3	0	1	1	0	2	2	1	-2	-1	3
136	0	5	91	97	2	2	1	7	7	3	0	1	1	0	2	2	1	-2	-1	3
136	0	5	115	88	2	2	1	7	7	3	0	1	1	0	2	2	1	-2	-1	3
136	0	5	117	96	2	2	1	7	7	3	0	1	1	0	2	2	1	-2	-1	3
136	0	5	108	93	2	2	1	7	7	3	0	1	1	0	2	2	1	-2	-1	3
136	0	5	118	83	2	2	1	7	7	3	0	1	1	0	2	2	1	-2	-1	3
136	0	6	100	92	2	2	1	7	7	3	0	1	1	0	2	2	1	-2	-1	3
136	0	6	104	92	2	2	1	7	7	3	0	1	1	0	2	2	1	-2	-1	3
136	0	6	85	92	2	2	1	7	7	3	0	1	1	0	2	2	1	-2	-1	3
136	0	6	105	88	2	2	1	7	7	3	0	1	1	0	2	2	1	-2	-1	3
136	0	6	110	103	2	2	1	7	7	3	0	1	1	0	2	2	1	-2	-1	3
136	0	7	106	90	2	2	1	7	7	3	0	1	1	0	2	2	1	-2	-1	3
136	0	7	103	90	2	2	1	7	7	3	0	1	1	0	2	2	1	-2	-1	3
136	0	7	107	97	2	2	1	7	7	3	0	1	1	0	2	2	1	-2	-1	3
136	0	7	98	84	2	2	1	7	7	3	0	1	1	0	2	2	1	-2	-1	3
136	0	7	106	83	2	2	1	7	7	3	0	1	1	0	2	2	1	-2	-1	3
136	0	8	106	88	2	2	1	7	7	3	0	1	1	0	2	2	1	-2	-1	3
136	0	8	105	90	2	2	1	7	7	3	0	1	1	0	2	2	1	-2	-1	3
136	0	8	99	97	2	2	1	7	7	3	0	1	1	0	2	2	1	-2	-1	3
136	0	8	94	95	2	2	1	7	7	3	0	1	1	0	2	2	1	-2	-1	3
136	0	8	106	92	2	2	1	7	7	3	0	1	1	0	2	2	1	-2	-1	3
136	0	9	119	93	2	2	1	7	7	3	0	1	1	0	2	2	1	-2	-1	3
136	0	9	106	91	2	2	1	7	7	3	0	1	1	0	2	2	1	-2	-1	3
136	0	9	109		2	2	1	7	7	3	0	1	1	0	2	2	1	-2	-1	3
136	0	9	85	100	2	2	1	7	7	3	0	1	1	0	2	2	1	-2	-1	3
136	0	9	115	98	2	2	1	7	7	3	0	1	1	0	2	2	1	-2	-1	3
